# Supplementary material for: Plant DNA barcodes and assessment of phylogenetic community structure of a tropical mixed dipterocarp forest in Brunei Darussalam (Borneo)
Source: PLoS One. 2017 Oct 19;12(10):e0185861. doi: 10.1371/journal.pone.0185861 (PMC5648112; doi:10.1371/journal.pone.0185861)
Supplement: S2 Table — (XLSX) [file pone.0185861.s002.xlsx]

## Sheet: Tabelle1
Subplot	mean elevation	slope	convexity	habitat
01_22a	178.458	31.5033	-2.94267	ls
03_24a	196.284	30.0857	0.625946	ls
04_19a	232.753	43.0868	1.66517	ls
05_25a	212.472	27.0565	-0.136585	valley
07_22a	214.976	30.2571	-3.94526	ls
09_15a	295.882	9.83768	0.813984	rt
10_23a	252.53	12.9261	0.265588	rt
13_24a	283.637	11.7752	3.59668	rt
14_19a	296.49	24.2567	3.16181	rt
12_17a	288.074	38.989	-1.29033	hg
12_21a	276.673	31.4368	2.44495	hs
06_23a	198.662	29.8427	-8.15999	ls
01_17a	218.105	35.4814	-0.37848	ls
08_21a	235.59	22.2437	-2.79024	valley
04_17a	258.119	39.7694	2.30539	hs
09_17a	281.941	36.5115	3.0472	hs
03_21a	198.168	31.1672	-1.6152	ls
04_20a	217.515	38.6339	-0.0333544	ls
08_25a	237.488	41.0253	-3.08532	ls
11_25a	263.568	20.3026	-1.77819	rt
11_19a	263.692	31.8302	-2.11928	hg
22_03a	212.233	40.3717	0.909643	ls
15_02a	218.31	6.64881	1.00985	valley
16_04a	221.078	12.7239	1.35341	valley
24_04a	214.009	35.9376	-1.79824	ls
19_02a	211.551	15.1895	-1.12168	valley
25_01a	168.067	18.2383	-1.08221	valley
25_03a	195.332	41.7408	-0.805471	ls
23_02a	187.721	38.8073	-2.89801	ls
13_04c	218.104	26.0922	-2.4306	valley
16_08a	235.474	20.9256	-5.12085	valley
22_05a	240.251	38.9355	1.97679	ls
25_08a	234.327	17.9906	0.184437	valley
22_08b	254.81	43.0634	1.78972	hs
20_11a	284.216	24.9161	5.78803	rt
13_08d	253.084	33.0378	-1.35876	hg
19_07d	242.827	28.5214	0.270708	ls
23_12d	264.93	19.0099	3.94096	rt
22_07a	258.706	14.976	4.39298	rt
13_11a	282.284	31.4417	-1.65353	hg
13_14b	314.109	34.7277	5.69961	hs
16_11a	269.946	30.5192	-2.63259	hg
18_12a	278.259	30.4069	0.331385	hs
25_11a	242.589	30.1767	1.4626	ls
16_13b	287.736	31.6887	1.4548	hs
16_13d	291.653	29.6117	0.283582	hs
25_18c	202.89	21.8014	0.0747914	valley
25_20c	185.924	32.123	-4.24047	ls
16_13c	285.704	32.9996	-0.818932	hg
16_13a	292.266	20.6505	2.10553	rt
24_17a	222.261	38.5344	0.195638	ls
24_17b	225.001	34.2996	1.79858	ls
24_17c	218.654	31.8334	1.55297	ls
24_17d	216.976	36.2666	0.504044	ls
16_19a	281.67	17.5538	0.377261	rt
16_19b	279.047	27.031	1.39787	rt
16_19c	281.654	18.7359	2.65392	rt
16_19d	283.394	6.21793	0.621493	rt
20_14a	258.592	9.5546	-0.987086	rt
20_14b	259.578	16.8761	0.339255	rt
20_14c	257.803	12.3817	0.540819	rt
20_14d	257.199	8.8819	-0.100094	rt
20_21a	251.139	26.7265	1.3226	rt
20_21b	245.599	32.544	1.69897	hs
20_21c	246.58	33.3177	1.13247	hs
20_21d	252.108	24.51	0.985653	rt
24_24a	218.537	34.4045	2.62327	ls
24_24b	212.231	33.1986	0.748672	ls
24_24c	212.898	30.1847	1.42091	ls
24_24d	217.968	31.1393	3.07388	ls
