# Supplementary material for: Plant DNA barcodes and assessment of phylogenetic community structure of a tropical mixed dipterocarp forest in Brunei Darussalam (Borneo)
Source: PLoS One. 2017 Oct 19;12(10):e0185861. doi: 10.1371/journal.pone.0185861 (PMC5648112; doi:10.1371/journal.pone.0185861)
Supplement: S3 Table — (XLSX) [file pone.0185861.s003.xlsx]

## Sheet: pd
Subplot	Phylomatic	Barcode.con	Barcode.uncon	Phylomatic.Barcode.only	Barcodeonyl.con	Barcodeonly.uncon
01_22a	3817.69	4347.81	4314.97	3471.33	4061.69	4033.93
03_24a	1900.62	2563.7	2465.75	1064.76	1775.12	1611.01
04_19a	5927.13	6305.14	6132.02	5113.46	5581.76	5415.39
05_25a	4223.71	4699.61	4595.96	3490.92	4017.67	3871.17
07_22a	1689.3	2471.81	2201.35	1224.09	1942.28	1901.22
09_15a	4653.94	5044.81	4960.67	4218.55	4570.58	4468.24
10_23a	3008.29	3829.71	3681.27	2931.53	3747.67	3599.44
13_24a	3845.59	4162.54	4134.53	3506.19	3946.58	3849.55
14_19a	3031.09	3816.63	3785.57	2538.77	3373.42	3274.94
12_17a	4349.41	4802.68	4655.64	4084.23	4646	4498.46
12_21a	4961.6	5598.68	5565.59	4595.09	5341.4	5308.86
06_23a	2512.4	3261.27	3229.13	2445.33	3129.85	3100.92
01_17a	6529.99	6672.09	6497.81	5719.17	6043.99	6006.29
08_21a	2201.84	2986.11	2885.19	2109.5	2936.82	2836.08
04_17a	6206.3	6321.37	5969.47	5953.4	6209.1	5858.53
09_17a	4983.84	5698.51	5588.72	4648.77	5451.07	5341.79
03_21a	4545.21	4968.68	4933.89	4110.64	4693.87	4659.58
04_20a	5740.15	6159.36	6121.37	4966.14	5590.45	5550.18
08_25a	2852.32	3751.95	3645.68	2852.32	3751.95	3645.68
11_25a	3541.23	4155.86	4053.53	3413.78	4042.32	3940.13
11_19a	2496.58	3134.8	3033.43	2214.12	2889.78	2789.37
22_03a	2810.74	3694.59	3536.21	2667.6	3587.51	3430.47
15_02a	5593.65	5990.53	5956.92	5122.42	5609.65	5573.67
16_04a	4912.17	5124.34	5094.22	4399.19	4623.29	4590.55
24_04a	3764.56	4317.76	4449.19	3488.72	4096.42	4228.64
19_02a	5893.24	5797.49	5756.48	5557.9	5732.68	5691.66
25_01a	3266.98	3932.07	3831.61	3061.14	3797.66	3697.61
25_03a	4346.32	4776.33	4671.82	4104.88	4645.54	4542.29
23_02a	1986.46	2729.35	2583.96	1848.39	2531.03	2385.98
13_04c	3268.85	3986.95	3836.7	2511.45	3234.32	3087.04
16_08a	4984.15	5488.53	5452.07	4336.52	5103.69	5064.51
22_05a	5869.65	7098.76	7002.8	5570.34	6732.71	6638.07
25_08a	4051.28	4670.47	4636.48	3821.08	4480.5	4447.01
22_08b	4989.18	5714.15	5671.38	4631.17	5440.64	5401.26
20_11a	4341.81	4666.22	4739.73	4038.24	4597.38	4670.88
13_08d	5529.98	5700.84	5478.57	5024.01	5355.57	5061.19
19_07d	5680.3	5841.83	5644.44	4889.21	5181.04	5165.4
23_12d	4293.08	4814.55	4710.94	3841.51	4367.58	4267.36
22_07a	4685.75	5366.79	5315.09	4145.92	5092.58	5040.95
13_11a	4551.94	5264.16	5155.46	4000.41	4794.6	4686.79
13_14b	3471.27	4114.81	4084.93	2966.65	3652.1	3625.09
16_11a	5409.94	6555.22	6278.66	4893.19	5498.12	5282.59
18_12a	3826.02	4475.59	4439.39	3770.8	4449.48	4413.94
25_11a	3483.88	4111.85	4006.53	2935.39	3726.39	3622.35
16_13b	5401.97	5839.99	5728.32	4722.92	5136.92	5030.74
16_13d	5258.32	5209.18	5180.97	5001.85	5062.93	5033.45
25_18c	4020.31	4725.75	4623.26
25_20c	2619.29	3229.09	3130.33
16_13c	4276.18	4690.28	4653.95	3263.44	3727.71	3698.56
16_13a	4906.11	5456.75	5353.07	4703.6	5304.48	5201.42
24_17a	5334.45	5617.65	5576.97	4874.36	5170.04	5136.04
24_17b	6174.62	6308.92	6271.44	5806.63	6058.6	6020.69
24_17c	4539.99	4741.88	4857.89	3752.91	4127.53	4247.2
24_17d	5812.02	5762.03	5746.51	5415.23	5467.99	5454.09
16_19a	4813.31	5245.96	5214.02	4142.2	4790.06	4759.42
16_19b	5808.78	6112.85	6078.95	5278.43	5750.58	5717.89
16_19c	4176.46	4915.56	4815.19	3549.87	4250.5	4152.66
16_19d	5096.02	5439.47	5335.32	4787	5220.4	5116.25
20_14a	5110.02	5694.28	5459.16	4615.83	5098.15	4864.74
20_14b	4886.21	5454.91	5416.55	4083.59	4599.77	4494.34
20_14c	5020.39	5546.59	5513.34	4564.26	5211.98	5179.27
20_14d	4429.95	5123.53	5087.74	3666.19	4429.81	4399.45
20_21a	6217.43	6225.7	6183.76	5326.36	5653.41	5619.02
20_21b	5388.41	5374.66	5345	4791.79	5026.39	4996.99
20_21c	6770.73	6598.84	6249.49	5551.17	5734.97	5583.4
20_21d	4893.65	5283.28	5130.95	4143.26	4494.24	4461.1
24_24a	5904.75	5610.91	5490.94	4995.52	4890.69	4778.8
24_24b	5218.36	5260.08	5212.21	4592.73	4837.32	4793.06
24_24c	5084.94	5279.88	5174.98	4595.6	4943.71	4841.68
24_24d	5180.76	4897.98	4797.77	4455.83	4469.73	4370.13
MEAN	4519.61	4980.46	4891.62	4073.22	4610.76	4531.27
MEDIAN	4749.53	5166.76	5112.59	4144.59	4669.94	4665.23

## Sheet: mpd_phylomatic
Subplot	mpd,obs	mpd,rand,mean	mpd,rand,sd	mpd,obs,rank	mpd,obs,z	mpd,obs,p	runs	NRI
01_22a	442.977	429.157	19.9927	745	0.691253	0.745	999	-0.691253
03_24a	443.12	398.634	31.157	956	1.4278	0.956	999	-1.4278
04_19a	401.934	436.699	16.2865	29	-2.13459	0.029	999	2.13459
05_25a	393.529	432.863	18.7559	26	-2.09715	0.026	999	2.09715
07_22a	361.473	395.229	31.4855	163	-1.07212	0.163	999	1.07212
09_15a	384.633	425.064	21.7371	33	-1.86	0.033	999	1.86
10_23a	437.478	428.054	21.2243	639	0.444004	0.639	999	-0.444004
13_24a	439.237	414.918	24.3402	821	0.999127	0.821	999	-0.999127
14_19a	380.529	405.708	27.5369	187	-0.914377	0.187	999	0.914377
12_17a	449.569	436.1	16.6216	791	0.810342	0.791	999	-0.810342
12_21a	381.817	427.916	19.0715	8	-2.41718	0.008	999	2.41718
06_23a	452.973	420.909	23.5948	941	1.35895	0.941	999	-1.35895
01_17a	414.237	439.58	14.8764	46	-1.70354	0.046	999	1.70354
08_21a	419.524	410.13	27.6836	585	0.339344	0.585	999	-0.339344
04_17a	432.014	437.875	15.3662	350	-0.381396	0.35	999	0.381396
09_17a	415.861	438.348	14.9262	78	-1.50657	0.078	999	1.50657
03_21a	431.265	428.793	18.856	555	0.131114	0.555	999	-0.131114
04_20a	394.367	407.594	21.5478	282	-0.61385	0.282	999	0.61385
08_25a	400.379	398.456	30.035	506	0.0640065	0.506	999	-0.0640065
11_25a	438.378	429.895	20.7508	625	0.408825	0.625	999	-0.408825
11_19a	344.771	408.563	27.0255	14	-2.36044	0.014	999	2.36044
22_03a	353.399	361.48	34.6778	409	-0.233029	0.409	999	0.233029
15_02a	426.139	433.844	16.9204	327	-0.455359	0.327	999	0.455359
16_04a	425.22	437.46	15.9353	236	-0.768112	0.236	999	0.768112
24_04a	409.6	419.492	24.1988	328	-0.408813	0.328	999	0.408813
19_02a	440.148	442.281	13.0891	405	-0.162952	0.405	999	0.162952
25_01a	462.001	420.982	23.1346	985	1.77308	0.985	999	-1.77308
25_03a	434.226	438.502	15.6042	373	-0.274013	0.373	999	0.274013
23_02a	346.543	353.853	38.191	415	-0.191419	0.415	999	0.191419
13_04c	320.991	318.646	28.2936	588	0.0828889	0.588	999	-0.0828889
16_08a	437.182	440.154	15.1555	404	-0.196106	0.404	999	0.196106
22_05a	404.592	436.956	15.8305	20	-2.04436	0.02	999	2.04436
25_08a	413.414	436.299	17.5466	102	-1.30424	0.102	999	1.30424
22_08b	420.035	436.165	16.8616	173	-0.95665	0.173	999	0.95665
20_11a	363.247	406.441	23.626	23	-1.82824	0.023	999	1.82824
13_08d	444.712	442.066	13.3496	554	0.198231	0.554	999	-0.198231
19_07d	431.413	439.258	15.1185	305	-0.518913	0.305	999	0.518913
23_12d	430.283	436.667	16.3104	332	-0.391425	0.332	999	0.391425
22_07a	414.146	435.979	16.8345	109	-1.29689	0.109	999	1.29689
13_11a	397.894	439.731	14.8667	5	-2.81417	0.005	999	2.81417
13_14b	331.131	409.399	27.2353	4	-2.87377	0.004	999	2.87377
16_11a	429.577	437.812	15.426	284	-0.533786	0.284	999	0.533786
18_12a	400.305	431.867	19.5548	60	-1.61399	0.06	999	1.61399
25_11a	397.574	427.41	20.6749	83	-1.44315	0.083	999	1.44315
16_13b	444.233	439.162	14.6906	616	0.345189	0.616	999	-0.345189
16_13d	428.967	440.19	14.7505	222	-0.760821	0.222	999	0.760821
25_18c	437.018	432.949	18.7076	559	0.217515	0.559	999	-0.217515
25_20c	435.692	424.069	23.3994	664	0.496761	0.664	999	-0.496761
16_13c	394.27	434.106	17.7071	15	-2.24973	0.015	999	2.24973
16_13a	414.908	440.266	14.4323	47	-1.75704	0.047	999	1.75704
24_17a	438.837	441.141	14.1932	417	-0.162359	0.417	999	0.162359
24_17b	433.356	440.711	13.6713	290	-0.537998	0.29	999	0.537998
24_17c	423.837	434.241	17.8214	277	-0.583766	0.277	999	0.583766
24_17d	427.622	442.338	13.2477	135	-1.1108	0.135	999	1.1108
16_19a	418.872	437.432	15.8837	122	-1.1685	0.122	999	1.1685
16_19b	420.393	442.535	12.9768	57	-1.70623	0.057	999	1.70623
16_19c	401.45	436.473	16.7824	23	-2.08687	0.023	999	2.08687
16_19d	441.642	440.153	14.8335	527	0.100358	0.527	999	-0.100358
20_14a	410.078	436.274	15.7641	51	-1.66174	0.051	999	1.66174
20_14b	415.345	437.351	16.5486	97	-1.32978	0.097	999	1.32978
20_14c	414.48	437.279	16.3643	89	-1.39325	0.089	999	1.39325
20_14d	411.668	424.914	21.5452	268	-0.614795	0.268	999	0.614795
20_21a	422.488	442.933	12.5303	66	-1.63162	0.066	999	1.63162
20_21b	419.031	441.391	13.9922	70	-1.598	0.07	999	1.598
20_21c	424.217	442.443	13.1515	97	-1.38588	0.097	999	1.38588
20_21d	430.527	435.749	16.9442	352	-0.30817	0.352	999	0.30817
24_24a	413.416	442.492	12.8254	16	-2.26706	0.016	999	2.26706
24_24b	398.395	440.338	14.4921	6	-2.8942	0.006	999	2.8942
24_24c	411.241	441.923	13.2048	21	-2.32354	0.021	999	2.32354
24_24d	412.877	438.105	15.8646	61	-1.59024	0.061	999	1.59024
							MEAN	0.837203
							MEDIAN	0.764466
							STDER	1.07431
							VARIANZ	1.15414

## Sheet: mntd_phylomatic
Subplot	mntd,obs	mntd,rand,mean	mntd,rand,sd	mntd,obs,rank	mntd,obs,z	mntd,obs,p	runs	NTI
01_22a	168.955	185.124	28.8613	305	-0.560225	0.305	999	0.560225
03_24a	308.654	284.709	54.2312	652	0.441537	0.652	999	-0.441537
04_19a	137.648	142.511	19.2154	419	-0.253078	0.419	999	0.253078
05_25a	106.78	161.901	24.9861	10	-2.20607	0.01	999	2.20607
07_22a	262.358	274.272	53.0307	386	-0.22466	0.386	999	0.22466
09_15a	111.009	155.443	28.3547	36	-1.56708	0.036	999	1.56708
10_23a	167.3	202.829	32.4236	142	-1.0958	0.142	999	1.0958
13_24a	236.459	186.689	35.8395	917	1.38869	0.917	999	-1.38869
14_19a	189.331	204.463	42.433	381	-0.356619	0.381	999	0.356619
12_17a	134.565	164.968	22.822	88	-1.33219	0.088	999	1.33219
12_21a	112.665	154.564	26.2837	37	-1.5941	0.037	999	1.5941
06_23a	193.358	230.902	38.1925	162	-0.983023	0.162	999	0.983023
01_17a	139.427	142.393	18.073	455	-0.164104	0.455	999	0.164104
08_21a	196.105	241.822	42.7163	152	-1.07023	0.152	999	1.07023
04_17a	182.153	151.566	19.6028	926	1.56037	0.926	999	-1.56037
09_17a	137.805	154.36	18.6406	192	-0.888154	0.192	999	0.888154
03_21a	141.194	168.578	26.3922	148	-1.03758	0.148	999	1.03758
04_20a	126.419	151.987	35.303	265	-0.724269	0.265	999	0.724269
08_25a	294.162	234.023	48.599	890	1.23746	0.89	999	-1.23746
11_25a	182.583	192.417	27.6338	383	-0.355858	0.383	999	0.355858
11_19a	107.362	202.665	41.2407	7	-2.31089	0.007	999	2.31089
22_03a	220.258	212.651	58.6962	561	0.129597	0.561	999	-0.129597
15_02a	132.079	146.723	21.1006	261	-0.694004	0.261	999	0.694004
16_04a	143.85	154.47	20.4852	296	-0.518438	0.296	999	0.518438
24_04a	136.745	187.074	33.5438	62	-1.50038	0.062	999	1.50038
19_02a	127.965	141.952	15.1498	175	-0.923238	0.175	999	0.923238
25_01a	226.19	203.484	35.6709	744	0.636542	0.744	999	-0.636542
25_03a	129.532	162.906	20.4021	44	-1.63582	0.044	999	1.63582
23_02a	178.7	237.971	67.4795	203	-0.878359	0.203	999	0.878359
13_04c	177.672	204.046	70.3565	423	-0.374864	0.423	999	0.374864
16_08a	164.547	159.525	18.8221	609	0.266787	0.609	999	-0.266787
22_05a	150.612	144.771	19.827	636	0.294601	0.636	999	-0.294601
25_08a	140.223	169.589	23.7453	108	-1.23671	0.108	999	1.23671
22_08b	194.557	167.546	23.2571	881	1.16141	0.881	999	-1.16141
20_11a	140.369	154.356	35.2673	416	-0.396596	0.416	999	0.396596
13_08d	150.846	152.922	17.6039	471	-0.117945	0.471	999	0.117945
19_07d	117.429	146.9	18.2602	44	-1.61396	0.044	999	1.61396
23_12d	124.077	161.105	21.4208	44	-1.72858	0.044	999	1.72858
22_07a	126.75	161.253	21.9917	48	-1.56889	0.048	999	1.56889
13_11a	155.478	160.185	19.1317	421	-0.246066	0.421	999	0.246066
13_14b	135.001	181.892	38.5403	114	-1.21668	0.114	999	1.21668
16_11a	163.836	157.372	19.1272	637	0.337937	0.637	999	-0.337937
18_12a	153.133	175.72	26.2161	202	-0.861564	0.202	999	0.861564
25_11a	139.801	185.624	29.5947	64	-1.54835	0.064	999	1.54835
16_13b	182.248	154.312	18.409	931	1.51749	0.931	999	-1.51749
16_13d	144.728	152.676	17.8174	332	-0.446084	0.332	999	0.446084
25_18c	200.801	182.566	24.5976	756	0.741318	0.756	999	-0.741318
25_20c	188.045	214.358	34.1941	220	-0.769507	0.22	999	0.769507
16_13c	126.172	163.918	22.9727	43	-1.6431	0.043	999	1.6431
16_13a	151.633	157.22	17.9333	374	-0.311541	0.374	999	0.311541
24_17a	139.194	155.559	17.6498	176	-0.927179	0.176	999	0.927179
24_17b	136.305	144.211	17.5532	339	-0.450454	0.339	999	0.450454
24_17c	141.654	163.642	22.5167	158	-0.976518	0.158	999	0.976518
24_17d	120.156	145.054	16.3873	73	-1.51938	0.073	999	1.51938
16_19a	136.139	156.105	20.0604	167	-0.995264	0.167	999	0.995264
16_19b	144.473	149.683	16.8095	378	-0.309963	0.378	999	0.309963
16_19c	156.096	168.887	21.9018	290	-0.584015	0.29	999	0.584015
16_19d	153.851	155.125	19.1316	477	-0.066607	0.477	999	0.066607
20_14a	145.6	154.493	20.8739	357	-0.426066	0.357	999	0.426066
20_14b	145.764	159.397	21.313	268	-0.639658	0.268	999	0.639658
20_14c	127.381	151.964	19.6826	109	-1.24896	0.109	999	1.24896
20_14d	194.983	181.051	30.4549	683	0.457455	0.683	999	-0.457455
20_21a	144.38	142.873	14.3824	572	0.104778	0.572	999	-0.104778
20_21b	117.336	147.012	17.252	41	-1.72016	0.041	999	1.72016
20_21c	111.691	133.394	15.1251	75	-1.43491	0.075	999	1.43491
20_21d	131.109	158.777	20.1567	79	-1.37267	0.079	999	1.37267
24_24a	98.8084	137.152	14.7232	3	-2.60427	0.003	999	2.60427
24_24b	104.151	146.644	17.1436	4	-2.47866	0.004	999	2.47866
24_24c	101.536	144.212	16.2197	4	-2.63114	0.004	999	2.63114
24_24d	99.3128	145.897	18.9915	3	-2.45288	0.003	999	2.45288
							MEAN	0.707392
							MEDIAN	0.746888
							STDER	0.962018
							VARIANZ	0.925478

## Sheet: mpd_barcode.con
Subplot	mpd,obs	mpd,rand,mean	mpd,rand,sd	mpd,obs,rank	mpd,obs,z	mpd,obs,p	runs	NRI
01_22a	500.241	482.991	36.5621	755	0.471804	0.755	999	-0.471804
03_24a	485.441	446.84	55.9896	859	0.689438	0.859	999	-0.689438
04_19a	452.231	492.902	25.9735	34	-1.56588	0.034	999	1.56588
05_25a	448.019	488.276	29.886	53	-1.347	0.053	999	1.347
07_22a	392.836	448.977	60.9347	111	-0.921335	0.111	999	0.921335
09_15a	417.786	480.515	39.7016	7	-1.58002	0.007	999	1.58002
10_23a	494.201	482.712	38.6368	685	0.297344	0.685	999	-0.297344
13_24a	487.742	468.5	45.4487	756	0.423394	0.756	999	-0.423394
14_19a	417.713	458.523	52.5566	160	-0.776497	0.16	999	0.776497
12_17a	505.848	492.581	29.3846	757	0.451474	0.757	999	-0.451474
12_21a	431.846	482.399	31.2559	17	-1.61739	0.017	999	1.61739
06_23a	510.206	477.051	43.6245	918	0.759997	0.918	999	-0.759997
01_17a	461.709	497.464	27.2778	41	-1.31077	0.041	999	1.31077
08_21a	473.916	464.705	46.7709	615	0.19693	0.615	999	-0.19693
04_17a	484.775	494.618	24.2287	329	-0.406266	0.329	999	0.406266
09_17a	466.014	496.236	26.1491	84	-1.15576	0.084	999	1.15576
03_21a	482.708	485.303	33.3124	514	-0.0778931	0.514	999	0.0778931
04_20a	436.852	459.755	36.9918	223	-0.619143	0.223	999	0.619143
08_25a	445.632	449.419	55.7642	504	-0.0679228	0.504	999	0.0679228
11_25a	487.68	486.534	32.7282	533	0.0350246	0.533	999	-0.0350246
11_19a	370.053	463.279	55.9297	5	-1.66685	0.005	999	1.66685
22_03a	387.997	405.877	57.9267	393	-0.308669	0.393	999	0.308669
15_02a	480.724	491.649	41.0645	412	-0.266044	0.412	999	0.266044
16_04a	474.527	494.464	31.6065	227	-0.630778	0.227	999	0.630778
24_04a	447.153	472.947	38.7288	227	-0.666007	0.227	999	0.666007
19_02a	494.127	500.111	26.2629	425	-0.227845	0.425	999	0.227845
25_01a	514.217	474.149	40.891	933	0.979873	0.933	999	-0.979873
25_03a	489.524	495.221	28.7922	437	-0.197852	0.437	999	0.197852
23_02a	386.924	400.729	55.6345	452	-0.24814	0.452	999	0.24814
13_04c	365.722	360.732	54.9865	674	0.0907414	0.674	999	-0.0907414
16_08a	491.477	496.182	26.1033	459	-0.180237	0.459	999	0.180237
22_05a	481.277	492.273	27.7003	337	-0.396984	0.337	999	0.396984
25_08a	466.918	491.437	31.1881	167	-0.786155	0.167	999	0.786155
22_08b	467.378	491.712	28.5285	161	-0.852961	0.161	999	0.852961
20_11a	398.752	458.207	47.1708	9	-1.26042	0.009	999	1.26042
13_08d	498.964	499.228	23.5318	541	-0.0111863	0.541	999	0.0111863
19_07d	482.093	494.924	25.2076	311	-0.508997	0.311	999	0.508997
23_12d	480.925	491.561	30.0454	350	-0.354009	0.35	999	0.354009
22_07a	464.404	493.75	33.3914	130	-0.878836	0.13	999	0.878836
13_11a	442.821	496.04	26.5305	10	-2.00594	0.01	999	2.00594
13_14b	367.498	463.937	47.1611	4	-2.04489	0.004	999	2.04489
16_11a	522.362	495.265	26.3977	912	1.0265	0.912	999	-1.0265
18_12a	451.829	486.808	35.8886	121	-0.97465	0.121	999	0.97465
25_11a	440.743	480.379	35.7793	82	-1.10777	0.082	999	1.10777
16_13b	499.325	496.906	29.5285	616	0.0818981	0.616	999	-0.0818981
16_13d	475.67	496.56	24.9485	172	-0.837326	0.172	999	0.837326
25_18c	488.71	488.824	32.0911	517	-0.0035608	0.517	999	0.0035608
25_20c	489.915	478.841	38.2305	675	0.289662	0.675	999	-0.289662
16_13c	441.419	490.822	29.8003	19	-1.65782	0.019	999	1.65782
16_13a	459.708	496.47	24.7539	36	-1.48509	0.036	999	1.48509
24_17a	488.47	497.057	23.9362	345	-0.358732	0.345	999	0.358732
24_17b	479.095	497.521	23.5303	169	-0.783106	0.169	999	0.783106
24_17c	468.697	489.551	27.6159	199	-0.755126	0.199	999	0.755126
24_17d	476.277	498.362	24.5565	136	-0.899363	0.136	999	0.899363
16_19a	469.829	492.395	27.4389	163	-0.822411	0.163	999	0.822411
16_19b	468.463	499.135	23.454	61	-1.30775	0.061	999	1.30775
16_19c	452.84	491.492	27.1525	58	-1.42349	0.058	999	1.42349
16_19d	496.461	497.153	26.5932	538	-0.0260363	0.538	999	0.0260363
20_14a	461.986	493.367	29.4751	83	-1.06464	0.083	999	1.06464
20_14b	464.22	491.237	28.1304	122	-0.96042	0.122	999	0.96042
20_14c	465.903	493.105	27.1951	114	-1.00026	0.114	999	1.00026
20_14d	455.23	477.46	36.8686	252	-0.602932	0.252	999	0.602932
20_21a	471.57	500.651	21.8876	54	-1.32864	0.054	999	1.32864
20_21b	471.342	497.887	24.522	94	-1.08252	0.094	999	1.08252
20_21c	480.288	498.288	22.078	170	-0.815252	0.17	999	0.815252
20_21d	484.47	491.902	27.503	384	-0.270205	0.384	999	0.270205
24_24a	466.96	501.226	20.6276	24	-1.66118	0.024	999	1.66118
24_24b	443.119	496.54	24.1717	4	-2.21005	0.004	999	2.21005
24_24c	457.098	498.268	23.3094	13	-1.76624	0.013	999	1.76624
24_24d	461.571	494.757	27.5916	76	-1.20276	0.076	999	1.20276
							MEAN	0.650742
							MEDIAN	0.765812
							STDER	0.739341
							VARIANZ	0.546625

## Sheet: mntd_barcode.con
Subplot	mntd,obs	mntd,rand,mean	mntd,rand,sd	mntd,obs,rank	mntd,obs,z	mntd,obs,p	runs	NTI
01_22a	125.363	164.986	44.915	168	-0.88217	0.168	999	0.88217
03_24a	272.23	296.265	75.4548	370	-0.31853	0.37	999	0.31853
04_19a	104.316	103.909	26.1848	568	0.0155424	0.568	999	-0.0155424
05_25a	75.5778	132.11	31.879	20	-1.77333	0.02	999	1.77333
07_22a	279.868	282.227	71.845	482	-0.032823	0.482	999	0.032823
09_15a	73.178	122.883	37.44	68	-1.32759	0.068	999	1.32759
10_23a	148.933	187.733	43.0073	172	-0.902171	0.172	999	0.902171
13_24a	191.986	168.856	48.7893	714	0.474067	0.714	999	-0.474067
14_19a	148.714	184.96	55.6632	269	-0.651164	0.269	999	0.651164
12_17a	106.377	136.443	30.5515	146	-0.984084	0.146	999	0.984084
12_21a	93.8999	120.111	33.2215	205	-0.788986	0.205	999	0.788986
06_23a	183.469	222.829	51.6188	223	-0.762512	0.223	999	0.762512
01_17a	101.626	103.794	26.9444	538	-0.0804357	0.538	999	0.0804357
08_21a	198.985	240.912	60.7342	232	-0.690335	0.232	999	0.690335
04_17a	137.285	116.492	27.122	813	0.766652	0.813	999	-0.766652
09_17a	111.336	124.266	25.8562	322	-0.500085	0.322	999	0.500085
03_21a	107.107	140.948	36.9817	169	-0.91507	0.169	999	0.91507
04_20a	103.829	115.359	48.827	523	-0.236136	0.523	999	0.236136
08_25a	332.294	229.721	68.0493	944	1.50734	0.944	999	-1.50734
11_25a	157.44	174.435	37.4066	346	-0.454339	0.346	999	0.454339
11_19a	64.7758	186.173	54.8455	2	-2.21344	0.002	999	2.21344
22_03a	175.086	201.941	86.7211	408	-0.309681	0.408	999	0.309681
15_02a	114.143	112.511	29.4602	581	0.055396	0.581	999	-0.055396
16_04a	98.5363	123.597	27.7334	175	-0.903622	0.175	999	0.903622
24_04a	129.184	166.945	47.6997	217	-0.791655	0.217	999	0.791655
19_02a	86.6616	103.344	20.3652	204	-0.819158	0.204	999	0.819158
25_01a	208.343	188.663	49.0251	700	0.401415	0.7	999	-0.401415
25_03a	97.5247	135.058	28.7535	84	-1.30536	0.084	999	1.30536
23_02a	187.829	239.628	88.8771	282	-0.582821	0.282	999	0.582821
13_04c	235.806	192.429	91.8233	673	0.4724	0.673	999	-0.4724
16_08a	130.876	131.043	27.8986	538	-0.00597276	0.538	999	0.00597276
22_05a	138.97	109.978	27.442	872	1.0565	0.872	999	-1.0565
25_08a	113.232	141.839	32.1992	182	-0.88842	0.182	999	0.88842
22_08b	184.069	139.81	31.0218	925	1.4267	0.925	999	-1.4267
20_11a	93.4025	124.76	50.4423	294	-0.621644	0.294	999	0.621644
13_08d	112.781	117.327	22.716	439	-0.200162	0.439	999	0.200162
19_07d	83.8109	110.241	25.7861	133	-1.02498	0.133	999	1.02498
23_12d	88.0179	129.161	27.4595	50	-1.49831	0.05	999	1.49831
22_07a	105.616	131.217	29.2467	195	-0.875348	0.195	999	0.875348
13_11a	136.322	130.439	26.8088	617	0.219445	0.617	999	-0.219445
13_14b	107.65	160.795	50.73	140	-1.0476	0.14	999	1.0476
16_11a	160.89	127.072	28.664	890	1.17981	0.89	999	-1.17981
18_12a	118.3	149.572	35.9239	176	-0.8705	0.176	999	0.8705
25_11a	113.675	165.072	40.4791	92	-1.26972	0.092	999	1.26972
16_13b	151.267	122.876	25.6249	877	1.10792	0.877	999	-1.10792
16_13d	89.6127	118.718	24.3786	109	-1.19389	0.109	999	1.19389
25_18c	179.825	161.519	36.2698	749	0.50472	0.749	999	-0.50472
25_20c	163.208	202.467	48.1845	204	-0.814749	0.204	999	0.814749
16_13c	79.6068	134.822	33.7724	23	-1.63492	0.023	999	1.63492
16_13a	119.227	126.908	26.4458	406	-0.29041	0.406	999	0.29041
24_17a	98.2712	123.752	24.1552	138	-1.05487	0.138	999	1.05487
24_17b	94.4108	106.84	24.3213	320	-0.511029	0.32	999	0.511029
24_17c	94.2128	134.744	32.1443	83	-1.2609	0.083	999	1.2609
24_17d	62.757	109.565	23.1712	8	-2.02011	0.008	999	2.02011
16_19a	98.7647	121.437	28.7958	207	-0.787337	0.207	999	0.787337
16_19b	101.978	114.85	23.2875	294	-0.552746	0.294	999	0.552746
16_19c	138.112	142.697	30.6178	475	-0.149733	0.475	999	0.149733
16_19d	117.557	125.603	26.7321	411	-0.300995	0.411	999	0.300995
20_14a	112.438	121.694	28.4185	409	-0.325706	0.409	999	0.325706
20_14b	113.247	129.767	29.7499	290	-0.555286	0.29	999	0.555286
20_14c	93.2541	119.211	28.4492	171	-0.912377	0.171	999	0.912377
20_14d	161.42	161.396	43.4664	543	0.000565506	0.543	999	-0.000565506
20_21a	95.4123	104.975	19.8797	334	-0.481034	0.334	999	0.481034
20_21b	75.9826	111.821	24.072	49	-1.48879	0.049	999	1.48879
20_21c	73.3533	91.0249	22.684	203	-0.779032	0.203	999	0.779032
20_21d	101.383	126.631	28.4133	191	-0.888586	0.191	999	0.888586
24_24a	59.3072	98.0829	21.1099	10	-1.83685	0.01	999	1.83685
24_24b	64.4716	112.115	23.3271	7	-2.04239	0.007	999	2.04239
24_24c	62.4424	108.481	22.0928	4	-2.08389	0.004	999	2.08389
24_24d	50.2645	111.045	26.9567	3	-2.25475	0.003	999	2.25475
							MEAN	0.593715
							MEDIAN	0.726424
							STDER	0.829138
							VARIANZ	0.68747

## Sheet: mpd_barcode.uncon
Subplot	mpd,obs	mpd,rand,mean	mpd,rand,sd	mpd,obs,rank	mpd,obs,z	mpd,obs,p	runs	NRI
01_22a	439.069	453.743	26.1077	183	-0.562072	0.183	999	0.562072
03_24a	397.933	423.288	46.2092	184	-0.548693	0.184	999	0.548693
04_19a	434.863	464.172	22.9265	6	-1.27841	0.006	999	1.27841
05_25a	419.388	456.846	20.0148	7	-1.8715	0.007	999	1.8715
07_22a	404.705	421.076	42.2905	262	-0.387118	0.262	999	0.387118
09_15a	398.939	451.191	27.2456	8	-1.91782	0.008	999	1.91782
10_23a	438.084	452.484	27.4089	196	-0.525389	0.196	999	0.525389
13_24a	457.487	440.264	31.9155	895	0.539655	0.895	999	-0.539655
14_19a	396.399	431.978	36.3816	56	-0.977937	0.056	999	0.977937
12_17a	441.418	462.623	23.8433	55	-0.889349	0.055	999	0.889349
12_21a	406.417	454.099	30.1181	3	-1.58318	0.003	999	1.58318
06_23a	445.645	446.954	33.4423	580	-0.0391295	0.58	999	0.0391295
01_17a	450.056	463.893	16.4588	112	-0.840694	0.112	999	0.840694
08_21a	413.421	433.634	34.8211	168	-0.580473	0.168	999	0.580473
04_17a	453.665	464.439	20.9489	209	-0.51428	0.209	999	0.51428
09_17a	446.971	466.852	22.0355	51	-0.902234	0.051	999	0.902234
03_21a	459.896	455.504	28.3535	741	0.154908	0.741	999	-0.154908
04_20a	433.538	432.038	31.7413	655	0.0472574	0.655	999	-0.0472574
08_25a	434.223	422.849	43.4125	776	0.262002	0.776	999	-0.262002
11_25a	448.361	457.093	27.123	344	-0.321929	0.344	999	0.321929
11_19a	384.97	430.388	29.2296	28	-1.55384	0.028	999	1.55384
22_03a	380.619	380.405	38.4644	439	0.00557758	0.439	999	-0.00557758
15_02a	456.824	460.027	21.8036	486	-0.146892	0.486	999	0.146892
16_04a	457.07	463.153	19.892	377	-0.305811	0.377	999	0.305811
24_04a	435.856	444.538	35.5048	385	-0.244545	0.385	999	0.244545
19_02a	464.047	469.235	17.4925	422	-0.296607	0.422	999	0.296607
25_01a	431.05	445.067	26.654	211	-0.52589	0.211	999	0.52589
25_03a	447.171	463.975	17.9289	74	-0.937245	0.074	999	0.937245
23_02a	358.8	374.229	34.364	209	-0.448997	0.209	999	0.448997
13_04c	334.286	338.473	41.1384	461	-0.101774	0.461	999	0.101774
16_08a	455.128	466.611	21.7742	215	-0.52736	0.215	999	0.52736
22_05a	471.276	462.78	23.1002	838	0.367801	0.838	999	-0.367801
25_08a	435.192	461.184	24.4386	22	-1.06359	0.022	999	1.06359
22_08b	469.363	462.454	25.5858	839	0.270057	0.839	999	-0.270057
20_11a	414.091	432.503	29.2871	150	-0.628653	0.15	999	0.628653
13_08d	453.93	467.083	18.1197	111	-0.725902	0.111	999	0.725902
19_07d	456.72	463.576	19.6212	338	-0.349415	0.338	999	0.349415
23_12d	453.145	462.945	20.8744	267	-0.469452	0.267	999	0.469452
22_07a	446.129	462.791	28.4054	125	-0.586581	0.125	999	0.586581
13_11a	444.113	465.977	21.2001	31	-1.03132	0.031	999	1.03132
13_14b	362.104	436.196	32.9266	1	-2.2502	0.001	999	2.2502
16_11a	507.791	463.495	20.3325	962	2.17857	0.962	999	-2.17857
18_12a	449.495	456.899	25.1082	363	-0.294916	0.363	999	0.294916
25_11a	437.503	450.385	20.9444	199	-0.615063	0.199	999	0.615063
16_13b	454.183	465.257	17.8361	204	-0.620866	0.204	999	0.620866
16_13d	461.413	467.278	21.0488	425	-0.278619	0.425	999	0.278619
25_18c	459.706	461.028	26.3914	620	-0.0501106	0.62	999	0.0501106
25_20c	436.419	448.421	28.975	290	-0.414222	0.29	999	0.414222
16_13c	440.609	459.74	22.5303	77	-0.84911	0.077	999	0.84911
16_13a	457.704	466.477	20.0976	284	-0.436534	0.284	999	0.436534
24_17a	454.847	467.644	21.041	175	-0.608205	0.175	999	0.608205
24_17b	459.252	467.371	21.0591	340	-0.385554	0.34	999	0.385554
24_17c	466.272	459.643	21.5836	799	0.30714	0.799	999	-0.30714
24_17d	463.178	467.752	17.1567	427	-0.266561	0.427	999	0.266561
16_19a	458.542	463.495	22.2393	434	-0.222742	0.434	999	0.222742
16_19b	467.303	469.01	19.9999	611	-0.0853487	0.611	999	0.0853487
16_19c	442.377	462.963	24.351	81	-0.845421	0.081	999	0.845421
16_19d	459.339	465.651	20.2541	388	-0.311646	0.388	999	0.311646
20_14a	449.304	462.803	23.1626	156	-0.582766	0.156	999	0.582766
20_14b	452.117	461.966	21.9431	252	-0.448846	0.252	999	0.448846
20_14c	450.513	464.057	23.373	178	-0.579464	0.178	999	0.579464
20_14d	452.071	449.894	31.1652	669	0.0698661	0.669	999	-0.0698661
20_21a	462.231	470.024	16.9142	301	-0.460724	0.301	999	0.460724
20_21b	458.615	465.494	17.1486	321	-0.401166	0.321	999	0.401166
20_21c	452.266	468.965	18.4067	57	-0.907182	0.057	999	0.907182
20_21d	458.182	463.667	24.3651	488	-0.225127	0.488	999	0.225127
24_24a	443.704	469.252	16.3853	4	-1.55918	0.004	999	1.55918
24_24b	442.805	466	18.2883	19	-1.26831	0.019	999	1.26831
24_24c	445.613	468.825	19.517	9	-1.18932	0.009	999	1.18932
24_24d	430.827	463.735	19.8503	2	-1.65783	0.002	999	1.65783
							MEAN	0.532804
							MEDIAN	0.491866
							STDER	0.637962
							VARIANZ	0.406995

## Sheet: mntd_barcode.uncon
Subplot	mntd,obs	mntd,rand,mean	mntd,rand,sd	mntd,obs,rank	mntd,obs,z	mntd,obs,p	runs	NTI
01_22a	128.048	162.468	38.4119	191	-0.896065	0.191	999	0.896065
03_24a	292.881	294.724	67.7195	502	-0.027209	0.502	999	0.027209
04_19a	99.4928	102.905	26.8426	498	-0.127124	0.498	999	0.127124
05_25a	76.7627	131.251	32.5589	17	-1.67353	0.017	999	1.67353
07_22a	289.206	280.356	68.8884	537	0.128478	0.537	999	-0.128478
09_15a	76.9609	122.913	39.5604	77	-1.16157	0.077	999	1.16157
10_23a	148.483	186.943	40.2233	170	-0.956156	0.17	999	0.956156
13_24a	194.931	165.365	45.1151	758	0.655345	0.758	999	-0.655345
14_19a	154.351	184.961	57.0084	303	-0.536935	0.303	999	0.536935
12_17a	106.28	133.567	27.892	151	-0.978305	0.151	999	0.978305
12_21a	99.0123	120.319	32.519	269	-0.655204	0.269	999	0.655204
06_23a	190.924	220.941	49.1039	279	-0.611287	0.279	999	0.611287
01_17a	98.2863	101.535	23.281	487	-0.139525	0.487	999	0.139525
08_21a	206.223	237.035	59.0095	302	-0.522162	0.302	999	0.522162
04_17a	126.763	115.937	24.9099	731	0.434598	0.731	999	-0.434598
09_17a	112.341	121.148	24.0376	376	-0.366371	0.376	999	0.366371
03_21a	106.568	139.975	34.296	155	-0.974073	0.155	999	0.974073
04_20a	103.587	115.81	43.6006	491	-0.280331	0.491	999	0.280331
08_25a	334.365	226.472	60.5468	962	1.78197	0.962	999	-1.78197
11_25a	156.884	173.325	36.4507	332	-0.451072	0.332	999	0.451072
11_19a	60.0165	187.001	52.9121	2	-2.39992	0.002	999	2.39992
22_03a	170.185	206.865	82.7782	339	-0.44312	0.339	999	0.44312
15_02a	113.767	110.231	28.0166	590	0.126208	0.59	999	-0.126208
16_04a	98.4924	121.319	26.4008	193	-0.864626	0.193	999	0.864626
24_04a	138.251	167.362	46.6905	272	-0.623491	0.272	999	0.623491
19_02a	86.5244	101.677	20.0673	231	-0.755094	0.231	999	0.755094
25_01a	210.438	186.312	45.382	717	0.531638	0.717	999	-0.531638
25_03a	99.1272	132.06	26.88	94	-1.22517	0.094	999	1.22517
23_02a	186.994	240.942	84.5256	279	-0.638244	0.279	999	0.638244
13_04c	234.964	191.573	94.5863	678	0.458753	0.678	999	-0.458753
16_08a	136.043	128.902	25.5042	638	0.280011	0.638	999	-0.280011
22_05a	138.849	108.371	26.0233	886	1.17118	0.886	999	-1.17118
25_08a	117.495	140.915	28.8876	220	-0.810704	0.22	999	0.810704
22_08b	183.296	137.776	29.0274	941	1.56818	0.941	999	-1.56818
20_11a	93.4066	123.157	52.1946	298	-0.569997	0.298	999	0.569997
13_08d	113.387	117.489	21.478	434	-0.190984	0.434	999	0.190984
19_07d	82.0123	108.116	24.3162	118	-1.0735	0.118	999	1.0735
23_12d	87.8422	128.762	27.89	59	-1.4672	0.059	999	1.4672
22_07a	106.891	132.482	30.2178	196	-0.84688	0.196	999	0.84688
13_11a	135.71	127.803	24.0246	641	0.329129	0.641	999	-0.329129
13_14b	109.358	161.05	52.0567	140	-0.993007	0.14	999	0.993007
16_11a	154.7	125.725	27.6	871	1.0498	0.871	999	-1.0498
18_12a	117.059	151.098	33.9107	154	-1.00376	0.154	999	1.00376
25_11a	115.778	165.284	39.4838	89	-1.25382	0.089	999	1.25382
16_13b	152.075	120.952	26.1255	894	1.19128	0.894	999	-1.19128
16_13d	92.3276	118.734	23.5246	119	-1.12251	0.119	999	1.12251
25_18c	179.346	159.326	33.9844	751	0.5891	0.751	999	-0.5891
25_20c	170.745	201.971	45.4775	252	-0.686608	0.252	999	0.686608
16_13c	79.1812	133.554	31.0912	17	-1.74881	0.017	999	1.74881
16_13a	118.915	125.035	25.3121	443	-0.241761	0.443	999	0.241761
24_17a	97.7094	121.796	23.3562	146	-1.03126	0.146	999	1.03126
24_17b	96.061	105.939	23.9888	353	-0.41176	0.353	999	0.41176
24_17c	102.152	134.492	31.6521	125	-1.02174	0.125	999	1.02174
24_17d	64.9857	108.047	22.1198	10	-1.94672	0.01	999	1.94672
16_19a	100.6	120.657	26.787	230	-0.748751	0.23	999	0.748751
16_19b	101.829	112.653	22.6813	346	-0.477193	0.346	999	0.477193
16_19c	137.957	140.962	28.9509	491	-0.103797	0.491	999	0.103797
16_19d	117.242	123.265	24.7109	424	-0.243772	0.424	999	0.243772
20_14a	108.324	120.67	26.9772	343	-0.457643	0.343	999	0.457643
20_14b	115.293	129.144	29.2614	325	-0.473378	0.325	999	0.473378
20_14c	95.0762	118.68	27.8323	177	-0.848082	0.177	999	0.848082
20_14d	164.588	159.807	39.1058	565	0.12227	0.565	999	-0.12227
20_21a	94.7565	104.963	19.4221	306	-0.525496	0.306	999	0.525496
20_21b	83.0579	111.829	23.9338	84	-1.20212	0.084	999	1.20212
20_21c	63.7606	89.5715	19.5711	62	-1.31883	0.062	999	1.31883
20_21d	97.6963	128.641	28.8515	137	-1.07254	0.137	999	1.07254
24_24a	58.5973	95.4381	19.893	16	-1.85195	0.016	999	1.85195
24_24b	64.0046	109.181	21.9016	6	-2.06268	0.006	999	2.06268
24_24c	62.5624	104.724	20.0623	11	-2.10153	0.011	999	2.10153
24_24d	50.0919	110.23	27.1347	3	-2.21629	0.003	999	2.21629
							MEAN	0.557338
							MEDIAN	0.617389
							STDER	0.854125
							VARIANZ	0.72953

## Sheet: mpd_Phylomatic.Barcode.only
Subplot	mpd.obs	mpd.rand.mean	mpd.rand.sd	mpd.obs.rank	mpd.obs.z	mpd.obs.p	runs	NRI
01_22a	446.632	422.735	22.0488	854	1.08383	0.854	999	-1.08383
03_24a	405.476	339.141	48.2598	989	1.37455	0.989	999	-1.37455
04_19a	410.124	438.928	14.7828	37	-1.94847	0.037	999	1.94847
05_25a	402.353	432.16	18.8644	58	-1.58005	0.058	999	1.58005
07_22a	351.245	367.191	37.5408	336	-0.424773	0.336	999	0.424773
09_15a	416.732	435.296	17.2636	150	-1.07534	0.15	999	1.07534
10_23a	434.49	426.261	21.0976	624	0.390044	0.624	999	-0.390044
13_24a	439.463	417.375	23.9649	789	0.921699	0.789	999	-0.921699
14_19a	372.838	400.915	28.999	171	-0.96819	0.171	999	0.96819
12_17a	446.406	434.667	18.118	717	0.647939	0.717	999	-0.647939
12_21a	386.171	430.738	18.5597	11	-2.40124	0.011	999	2.40124
06_23a	454.321	419.874	23.7657	952	1.44946	0.952	999	-1.44946
01_17a	410.266	437.896	16.1446	48	-1.71136	0.048	999	1.71136
08_21a	430.437	406.064	28.6798	773	0.849833	0.773	999	-0.849833
04_17a	426.15	437.879	15.4581	230	-0.758764	0.23	999	0.758764
09_17a	418.73	437.535	16.2548	125	-1.15693	0.125	999	1.15693
03_21a	425.404	424.828	21.3947	516	0.026937	0.516	999	-0.026937
04_20a	399.018	404.594	23.7917	447	-0.234361	0.447	999	0.234361
08_25a	408.307	405.253	29.2384	523	0.104461	0.523	999	-0.104461
11_25a	436.243	429.743	19.5713	587	0.3321	0.587	999	-0.3321
11_19a	352.775	399.4	28.8795	54	-1.61447	0.054	999	1.61447
22_03a	371.025	379.557	34.2239	407	-0.249291	0.407	999	0.249291
15_02a	413.987	431.685	17.9597	173	-0.985409	0.173	999	0.985409
16_04a	425.48	433.313	17.1901	327	-0.455675	0.327	999	0.455675
24_04a	411.356	425.03	21.9268	256	-0.623618	0.256	999	0.623618
19_02a	436.809	441.862	13.7384	328	-0.367794	0.328	999	0.367794
25_01a	449.597	423.275	23.5562	877	1.11741	0.877	999	-1.11741
25_03a	435.688	436.17	16.8413	466	-0.0285986	0.466	999	0.0285986
23_02a	397.397	378.18	33.4381	707	0.574717	0.707	999	-0.574717
13_04c	324.691	309.84	29.8653	739	0.49727	0.739	999	-0.49727
16_08a	433.071	435.44	16.8606	411	-0.140521	0.411	999	0.140521
22_05a	403.983	434.447	17.2447	38	-1.76662	0.038	999	1.76662
25_08a	425.468	433.265	18.5599	302	-0.420098	0.302	999	0.420098
22_08b	412.399	433.887	17.6129	120	-1.22004	0.12	999	1.22004
20_11a	366.786	407.207	23.7336	40	-1.70314	0.04	999	1.70314
13_08d	444.071	439.321	14.7845	605	0.321303	0.605	999	-0.321303
19_07d	431.215	435.964	16.9525	367	-0.280126	0.367	999	0.280126
23_12d	434.755	435.518	17.3498	453	-0.0439487	0.453	999	0.0439487
22_07a	404.433	429.242	19.556	103	-1.2686	0.103	999	1.2686
13_11a	401.005	437.665	15.9967	20	-2.2917	0.02	999	2.2917
13_14b	339.088	399.248	29.5027	26	-2.03913	0.026	999	2.03913
16_11a	427.131	437.635	16.178	251	-0.649317	0.251	999	0.649317
18_12a	411.616	432.14	18.8007	134	-1.09167	0.134	999	1.09167
25_11a	398.764	425.859	21.7217	120	-1.24736	0.12	999	1.24736
16_13b	454.828	437.484	16.1382	856	1.07472	0.856	999	-1.07472
16_13d	429.695	438.617	15.018	277	-0.594086	0.277	999	0.594086
16_13c	396.045	431.929	18.7138	35	-1.91752	0.035	999	1.91752
16_13a	418.346	438.486	15.3296	102	-1.3138	0.102	999	1.3138
24_17a	441.084	438.537	15.0356	537	0.16943	0.537	999	-0.16943
24_17b	432.49	438.541	15.0259	333	-0.402699	0.333	999	0.402699
24_17c	424.047	432.419	18.5967	319	-0.45018	0.319	999	0.45018
24_17d	428.763	439.488	14.4666	230	-0.741364	0.23	999	0.741364
16_19a	419.199	433.662	17.4583	200	-0.82841	0.2	999	0.82841
16_19b	419.83	439.5	14.7357	92	-1.33483	0.092	999	1.33483
16_19c	414.556	434.231	17.134	126	-1.14832	0.126	999	1.14832
16_19d	451.788	436.737	16.1815	807	0.930138	0.807	999	-0.930138
20_14a	409.058	433.15	18.2292	102	-1.3216	0.102	999	1.3216
20_14b	417.611	433.978	17.8635	178	-0.916238	0.178	999	0.916238
20_14c	417.823	434.659	17.6158	187	-0.955729	0.187	999	0.955729
20_14d	391.256	416.018	24.888	157	-0.994912	0.157	999	0.994912
20_21a	433.373	441.335	13.8189	261	-0.576183	0.261	999	0.576183
20_21b	431.338	438.149	15.3234	324	-0.444475	0.324	999	0.444475
20_21c	423.247	439.648	15.1017	152	-1.08606	0.152	999	1.08606
20_21d	442.773	437.28	17.0803	615	0.321619	0.615	999	-0.321619
24_24a	432.35	440.001	14.152	296	-0.54067	0.296	999	0.54067
24_24b	415.502	438.019	15.8619	91	-1.41957	0.091	999	1.41957
24_24c	412.067	439.916	14.5499	35	-1.91402	0.035	999	1.91402
24_24d	413.614	434.027	17.1425	123	-1.19078	0.123	999	1.19078
							MEAN	0.568391
							MEDIAN	0.608852
							STDER	0.939728
							VARIANZ	0.883089

## Sheet: mntd_Phylomatic.Barcode.only
Subplot	mpd,obs	mpd,rand,mean	mpd,rand,sd	mpd,obs,rank	mpd,obs,z	mpd,obs,p	runs	NTI
01_22a	183.972	195.446	33.4795	383	-0.342736	0.383	999	0.342736
03_24a	445.714	370.872	83.4111	787	0.897271	0.787	999	-0.897271
04_19a	131.509	151.963	17.7803	122	-1.15039	0.122	999	1.15039
05_25a	109.676	176.658	26.1013	1	-2.56627	0.001	999	2.56627
07_22a	314.788	328.748	71.9399	412	-0.194051	0.412	999	0.194051
09_15a	134.124	168.149	22.6083	64	-1.50496	0.064	999	1.50496
10_23a	176.331	208.019	32.1619	162	-0.985254	0.162	999	0.985254
13_24a	235.391	195.73	37.7131	848	1.05164	0.848	999	-1.05164
14_19a	203.306	219.199	46.3795	374	-0.342682	0.374	999	0.342682
12_17a	138.532	170.263	22.6517	79	-1.40084	0.079	999	1.40084
12_21a	123.287	159.55	23.6058	61	-1.53618	0.061	999	1.53618
06_23a	213.852	234.145	39.9032	309	-0.508546	0.309	999	0.508546
01_17a	146.969	151.866	20.1547	424	-0.242967	0.424	999	0.242967
08_21a	251.22	255.277	48.2063	485	-0.0841485	0.485	999	0.0841485
04_17a	179.121	155.051	19.7839	879	1.21664	0.879	999	-1.21664
09_17a	137.712	161.552	19.8356	121	-1.20187	0.121	999	1.20187
03_21a	169.688	184.406	30.542	343	-0.481909	0.343	999	0.481909
04_20a	134.042	162.255	36.2403	252	-0.778498	0.252	999	0.778498
08_25a	293.691	233.663	45.8372	899	1.30959	0.899	999	-1.30959
11_25a	175.382	195.952	29.0692	227	-0.707629	0.227	999	0.707629
11_19a	123.643	231.858	46.9653	5	-2.30415	0.005	999	2.30415
22_03a	231.664	230.694	54.0234	502	0.0179616	0.502	999	-0.0179616
15_02a	135.454	153.916	24.3836	231	-0.75716	0.231	999	0.75716
16_04a	149.304	166.336	23.3666	242	-0.728903	0.242	999	0.728903
24_04a	146.162	193.675	30.926	62	-1.53632	0.062	999	1.53632
19_02a	129.316	147.149	16.4983	134	-1.08088	0.134	999	1.08088
25_01a	201.584	211.311	34.1349	379	-0.284981	0.379	999	0.284981
25_03a	142.264	172.612	22.697	97	-1.33709	0.097	999	1.33709
23_02a	199.126	254.916	56.5901	192	-0.985862	0.192	999	0.985862
13_04c	198.089	242.691	79.7009	340	-0.559617	0.34	999	0.559617
16_08a	182.891	173.846	22.3808	651	0.404139	0.651	999	-0.404139
22_05a	151.636	151.507	21.2051	514	0.00608068	0.514	999	-0.00608068
25_08a	144.518	176.265	24.9117	98	-1.27437	0.098	999	1.27437
22_08b	208.818	174.965	24.6243	905	1.37477	0.905	999	-1.37477
20_11a	144.038	162.416	37.881	379	-0.485155	0.379	999	0.485155
13_08d	153.594	161.267	18.4548	336	-0.415754	0.336	999	0.415754
19_07d	122.005	158.921	21.5757	40	-1.71101	0.04	999	1.71101
23_12d	141.744	171.063	23.0877	97	-1.26992	0.097	999	1.26992
22_07a	144.533	175.866	26.5453	123	-1.18034	0.123	999	1.18034
13_11a	166.099	171.56	22.1656	420	-0.246362	0.42	999	0.246362
13_14b	135.505	197.556	44.4541	77	-1.39584	0.077	999	1.39584
16_11a	161.784	164.834	20.602	468	-0.148037	0.468	999	0.148037
18_12a	164.425	178.43	26.1653	302	-0.535262	0.302	999	0.535262
25_11a	171.514	203.794	31.0389	148	-1.03999	0.148	999	1.03999
16_13b	195.513	166.488	21.506	907	1.34965	0.907	999	-1.34965
16_13d	150.525	156.622	19.5807	390	-0.311397	0.39	999	0.311397
16_13c	132.365	182.586	26.2715	16	-1.91162	0.016	999	1.91162
16_13a	163.106	162.718	19.2918	516	0.0201273	0.516	999	-0.0201273
24_17a	140.855	162.095	19.7014	147	-1.0781	0.147	999	1.0781
24_17b	134.941	148.902	18.3223	222	-0.761998	0.222	999	0.761998
24_17c	136.892	175.963	24.756	49	-1.57823	0.049	999	1.57823
24_17d	129.601	152.33	18.338	101	-1.23946	0.101	999	1.23946
16_19a	147.346	166.605	22.9982	190	-0.837421	0.19	999	0.837421
16_19b	145.402	156.116	18.0783	287	-0.592667	0.287	999	0.592667
16_19c	158.945	180.614	24.8344	199	-0.872557	0.199	999	0.872557
16_19d	169.96	166.605	21.9057	566	0.15317	0.566	999	-0.15317
20_14a	154.426	164.578	23.2159	345	-0.4373	0.345	999	0.4373
20_14b	137.61	170.565	24.3112	79	-1.35554	0.079	999	1.35554
20_14c	142.816	164.78	22.6915	161	-0.967949	0.161	999	0.967949
20_14d	208.461	202.365	38.0305	578	0.160316	0.578	999	-0.160316
20_21a	177.176	157.007	18.4808	863	1.09135	0.863	999	-1.09135
20_21b	144.431	161.129	20.1204	197	-0.829903	0.197	999	0.829903
20_21c	122.618	145.282	17.2447	95	-1.31427	0.095	999	1.31427
20_21d	150.445	167.953	21.2206	204	-0.825046	0.204	999	0.825046
24_24a	111.037	151.253	17.9008	11	-2.24664	0.011	999	2.24664
24_24b	131.603	160.993	21.2331	78	-1.38416	0.078	999	1.38416
24_24c	110.544	152.186	17.5439	8	-2.37357	0.008	999	2.37357
24_24d	112.552	161.793	22.3072	8	-2.20737	0.008	999	2.20737
							MEAN	0.696742
							MEDIAN	0.770248
							STDER	0.90922
							VARIANZ	0.826682

## Sheet: mpd_Barcodeonyl.con
Sublot	mpd.obs	mpd.rand.mean	mpd.rand.sd	mpd.obs.rank	mpd.obs.z	mpd.obs.p	runs	NRI
01_22a	503.636	478.314	37.7804	822	0.670243	0.822	999	-0.670243
03_24a	448.268	382.438	75.3868	895.5	0.873232	0.8955	999	-0.873232
04_19a	465.028	494.372	25.1291	100	-1.16771	0.1	999	1.16771
05_25a	460.287	487.978	33.532	157	-0.825821	0.157	999	0.825821
07_22a	373.063	414.87	59.3382	217	-0.704558	0.217	999	0.704558
09_15a	455.996	491.472	31.1039	92	-1.14058	0.092	999	1.14058
10_23a	491.477	481.473	34.8487	620	0.287071	0.62	999	-0.287071
13_24a	487.929	470.676	46.662	712	0.369755	0.712	999	-0.369755
14_19a	406.238	452.17	58.3064	147	-0.787757	0.147	999	0.787757
12_17a	502.021	491.746	31.6199	690	0.324952	0.69	999	-0.324952
12_21a	434.811	486.643	35.9489	19	-1.44183	0.019	999	1.44183
06_23a	510.156	473.819	41.9646	928	0.865889	0.928	999	-0.865889
01_17a	455.638	493.686	27.3124	43	-1.39307	0.043	999	1.39307
08_21a	489.862	459.976	51.0203	803	0.585768	0.803	999	-0.585768
04_17a	477.926	494.642	27.9053	253	-0.599045	0.253	999	0.599045
09_17a	470.23	496.653	30.1737	143	-0.875698	0.143	999	0.875698
03_21a	476.049	479.778	35.4775	491	-0.105122	0.491	999	0.105122
04_20a	442.711	455.985	37.7504	383	-0.351617	0.383	999	0.351617
08_25a	454.591	457.725	48.438	490	-0.0647126	0.49	999	0.0647126
11_25a	486.735	486.122	35.6321	527	0.017181	0.527	999	-0.017181
11_19a	381.263	450.124	46.9884	44	-1.4655	0.044	999	1.4655
22_03a	408.403	428.645	50.5541	355	-0.400393	0.355	999	0.400393
15_02a	465.882	486.25	29.3182	215	-0.694729	0.215	999	0.694729
16_04a	476.459	492.529	33.593	294	-0.478376	0.294	999	0.478376
24_04a	446.997	479.742	36.2796	133	-0.902589	0.133	999	0.902589
19_02a	490.12	497.111	22.6851	385	-0.308211	0.385	999	0.308211
25_01a	506.653	477.396	33.2045	886	0.88109	0.886	999	-0.88109
25_03a	489.025	495.439	31.5012	419	-0.203603	0.419	999	0.203603
23_02a	447.298	429.008	56.0577	666	0.326277	0.666	999	-0.326277
13_04c	370.182	346.973	45.5307	788	0.509733	0.788	999	-0.509733
16_08a	486.815	492.205	28.7747	442	-0.187298	0.442	999	0.187298
22_05a	486.285	490.581	30.5557	469	-0.140623	0.469	999	0.140623
25_08a	480.316	489.662	30.1746	362	-0.309712	0.362	999	0.309712
22_08b	458.539	489.769	32.6348	120	-0.956977	0.12	999	0.956977
20_11a	402.577	458.357	48.5933	33	-1.14789	0.033	999	1.14789
13_08d	498.634	498.383	27.0801	556	0.00924399	0.556	999	-0.00924399
19_07d	481.073	493.309	27.1	330	-0.451519	0.33	999	0.451519
23_12d	486.706	492.296	30.7618	439	-0.181728	0.439	999	0.181728
22_07a	452.447	483.188	33.699	143	-0.912218	0.143	999	0.912218
13_11a	443.473	494.211	28.0433	19	-1.80929	0.019	999	1.80929
13_14b	375.788	450.704	46.8059	29	-1.60057	0.029	999	1.60057
16_11a	474.898	493.891	27.8132	212	-0.682888	0.212	999	0.682888
18_12a	462.194	487.607	32.7789	166	-0.77529	0.166	999	0.77529
25_11a	438.504	482.188	41.4965	92	-1.05272	0.092	999	1.05272
16_13b	507.535	493.884	30.8156	757	0.442983	0.757	999	-0.442983
16_13d	476.999	494.648	25.7129	232	-0.686385	0.232	999	0.686385
16_13c	445.452	489.487	34.0561	48	-1.29303	0.048	999	1.29303
16_13a	464.409	496.391	27.7086	72	-1.15424	0.072	999	1.15424
24_17a	490.299	496.185	27.9031	430	-0.210942	0.43	999	0.210942
24_17b	479.063	495.584	24.6416	234	-0.670473	0.234	999	0.670473
24_17c	469.989	489.186	29.734	235	-0.645628	0.235	999	0.645628
24_17d	477.573	496.575	24.8376	190	-0.765032	0.19	999	0.765032
16_19a	471.782	491.894	34.5907	230	-0.581445	0.23	999	0.581445
16_19b	469.385	497.932	26.2391	105	-1.08793	0.105	999	1.08793
16_19c	469.596	490.453	32.5062	214	-0.641641	0.214	999	0.641641
16_19d	506.64	495.705	31.2241	739	0.350201	0.739	999	-0.350201
20_14a	460.158	488.874	32.299	125	-0.889076	0.125	999	0.889076
20_14b	465.824	490.521	32.1419	167	-0.768383	0.167	999	0.768383
20_14c	468.714	491.299	31.2698	184	-0.722251	0.184	999	0.722251
20_14d	429.379	469.405	44.375	123	-0.901989	0.123	999	0.901989
20_21a	483.886	498.384	24.0421	244	-0.603012	0.244	999	0.603012
20_21b	485.422	494.609	26.895	355	-0.341582	0.355	999	0.341582
20_21c	477.502	497.145	27.5122	199	-0.713961	0.199	999	0.713961
20_21d	497.831	493.582	32.2998	625	0.131537	0.625	999	-0.131537
24_24a	486.609	498.374	25.9993	302	-0.452536	0.302	999	0.452536
24_24b	459.692	494.588	28.0141	62	-1.24564	0.062	999	1.24564
24_24c	455.342	498.825	26.4886	17	-1.64156	0.017	999	1.64156
24_24d	462.766	492.943	32.333	124	-0.933322	0.124	999	0.933322
							MEAN	0.506243
							MEDIAN	0.643634
							STDER	0.644111
							VARIANZ	0.414879

[truncated: 3 more sheets: mntd_Barcodeonyl.con, mpd_Barcodeonly.uncon, mntd_Barcodeonly.uncon]
