# Supplementary material for: Plant DNA barcodes and assessment of phylogenetic community structure of a tropical mixed dipterocarp forest in Brunei Darussalam (Borneo)
Source: PLoS One. 2017 Oct 19;12(10):e0185861. doi: 10.1371/journal.pone.0185861 (PMC5648112; doi:10.1371/journal.pone.0185861)
Supplement: S1 Text — (1) the best-scoring ML tree of rbcL + matK without constraints (2) the best-scoring ML of rbcL + matK with topological constraints, (3) the dated ultrametric tree (rbcL + matK) without topological constraints used for community structure analyses, (4) the dated ultrametric tree (rbcL + matk) with topological constraints used for community structure analyses, (5) the Phylomatic tree, (6) the dated Phylomatic tree used for community structure analyses, (7) the constraint tree. Bootstrap percentages are given for the ML trees 1–2. Abbreviations of names correspond to names in S1 Table. (NEX) [file pone.0185861.s004.nex]

#NEXUS
begin trees;
	tree 1 = [combi_unconstrained] ((ANISBE:0.05214,(((((XANTPE:1.0E-6,((XANTSP2:0.001277,XANTSP3:0.001191)[&label=86]:0.001276,((XANTBE:0.001704,XANTCL:8.51E-4)[&label=8]:1.0E-6,XANTPA:1.0E-6)[&label=10]:1.0E-6)[&label=56]:8.49E-4)[&label=71]:0.002458,(XANTSP1:0.003408,(((XANTRU:8.49E-4,XANTGR:8.53E-4)[&label=26]:1.0E-6,XANTMA:1.0E-6)[&label=23]:1.0E-6,XANTFE:1.0E-6)[&label=70]:1.0E-6)[&label=94]:0.003948)[&label=45]:0.001458,XANTST:0.009482)[&label=100]:0.084345,(((CRUDRE:0.010485,(SINDLE:0.001803,(SINDCO:1.0E-6,(SINDSP:1.0E-6,SINDBE:1.0E-6)[&label=30]:1.0E-6)[&label=98]:0.001639)[&label=99]:0.007571)[&label=94]:9.27E-4,SARADE:0.015881)[&label=100]:0.051227,(((ADENX:0.010525,(ARCHJI:0.005128,ARCHTR:1.0E-6)[&label=100]:0.019377)[&label=100]:0.018114,(FORDSP:1.0E-6,FABABR:1.0E-6)[&label=100]:0.119101)[&label=90]:0.008606,(KOOMEX:0.013585,(DIALKU:1.0E-6,DIALKUKU:1.0E-6)[&label=100]:0.018775)[&label=100]:0.029811)[&label=85]:0.005199)[&label=97]:0.014259)[&label=99]:0.034369,(((PRUNGR:0.075599,(((GIRONE:8.5E-4,GIROSU:1.0E-6)[&label=100]:0.041174,(((FICUS5:8.83E-4,FICUS6:8.8E-4)[&label=100]:0.007233,((((FICUS1:0.00177,((FICUSE:8.84E-4,(FICUBE:1.0E-6,FICUME:1.0E-6)[&label=94]:0.001778)[&label=65]:8.84E-4,FICUAU:0.002755)[&label=20]:1.0E-6)[&label=7]:1.0E-6,FICUS2:1.0E-6)[&label=6]:1.0E-6,FICUS4:8.84E-4)[&label=14]:1.0E-6,FICUS3:0.001769)[&label=67]:8.48E-4)[&label=100]:0.024332,(((ARTOIN:0.002645,((ARTOOD2:1.0E-6,ARTOOD1:8.58E-4)[&label=98]:0.001724,(ARTOAN:0.003448,ARTOME:1.0E-6)[&label=97]:0.001728)[&label=97]:0.003439)[&label=94]:0.003163,((ARTOS1:0.001984,ARTOTA:0.002967)[&label=91]:0.007598,ARTOS2:0.007887)[&label=55]:0.001108)[&label=29]:1.0E-6,(ARTOKE:0.004082,ARTONI:0.001082)[&label=90]:0.00264)[&label=100]:0.019612)[&label=94]:0.026026)[&label=84]:0.020683,(ZIZIS1:0.056999,RHAMSP:0.057495)[&label=75]:0.00415)[&label=64]:0.009651)[&label=81]:0.020118,((LITHLE:0.00253,LITHTE2:8.37E-4)[&label=45]:8.42E-4,((CASTSP:1.0E-6,CASTMO:0.001966)[&label=85]:0.003934,(LITHCL:1.0E-6,(LITHTE1:0.003378,LITHNI:1.0E-6)[&label=21]:1.0E-6)[&label=34]:1.0E-6)[&label=21]:1.0E-6)[&label=99]:0.101864)[&label=47]:0.001837,((((((((KOSTHE:1.0E-6,(PARIEL:0.007723,ATUNRA:1.0E-6)[&label=84]:3.19E-4)[&label=100]:0.107713,BHESPA:0.069456)[&label=22]:0.006314,((GARCSP2:0.007681,((((GARCS7:1.0E-6,GARCSP3:0.001736)[&label=59]:8.64E-4,GARCSA:1.0E-6)[&label=96]:0.004528,(((GARCMA:1.0E-6,GARCS6:1.0E-6)[&label=82]:0.002595,(GARCS5:0.013258,GARCS4:9.46E-4)[&label=91]:1.0E-6)[&label=92]:0.00186,GARCSPI:0.008872)[&label=96]:0.006193)[&label=99]:0.004251,(GARCLA:0.015283,GARCHA:1.0E-6)[&label=99]:0.010616)[&label=70]:0.002041)[&label=100]:0.086611,(((CALLS3:0.002667,((CALLS1:8.6E-4,(CALLS2:1.0E-6,(CALLWO:8.62E-4,CALLFE:1.0E-6)[&label=89]:0.001726)[&label=9]:1.0E-6)[&label=56]:1.0E-6,CALLDE:0.005244)[&label=82]:7.89E-4)[&label=100]:0.013505,(KAYEFE:0.002104,(KAYEOB:8.63E-4,(KAYEMA:1.0E-6,KAYES1:0.006963)[&label=74]:8.61E-4)[&label=78]:5.05E-4)[&label=100]:0.019685)[&label=100]:0.035907,CRATFO:0.093972)[&label=52]:0.004754)[&label=98]:0.052723)[&label=15]:0.005207,((((((HYDNSM:1.0E-6,HYDNSB:1.0E-6)[&label=20]:1.0E-6,HYDNBO:1.0E-6)[&label=27]:1.0E-6,HYDNS2:1.0E-6)[&label=100]:0.011491,(HYDNWO:0.003546,((HYDNKU:8.54E-4,HYDNS1:8.48E-4)[&label=100]:0.005046,HYDNPI:9.72E-4)[&label=92]:0.003408)[&label=100]:0.006603)[&label=100]:0.016117,(RYPAHI:0.001723,((RYPAS1:1.0E-6,RYPAHU:1.0E-6)[&label=40]:1.0E-6,RYPAQU:1.0E-6)[&label=85]:1.0E-6)[&label=100]:0.031511)[&label=100]:0.018915,((((FLACRU:0.0026,SCOLSP:0.012036)[&label=94]:0.004101,HOMAIN:0.017073)[&label=100]:0.02233,CASEGR:0.040613)[&label=100]:0.028656,(RINOLO:0.009599,((RINOS2:0.001705,(RINOS3:0.0017,RINOS1:1.0E-6)[&label=59]:1.0E-6)[&label=100]:0.011146,RINOHO:0.014339)[&label=91]:6.32E-4)[&label=100]:0.063418)[&label=91]:0.002149)[&label=91]:0.008284)[&label=5]:1.0E-6,(CARRSP:0.069186,((((DRYPLO:0.002375,(DRYSP1:8.92E-4,DRYPFA:1.0E-6)[&label=62]:1.0E-6)[&label=86]:0.001787,DRYPPO:0.004474)[&label=27]:1.0E-6,(DRYPER:0.001212,DRYPMY:0.001192)[&label=89]:0.002403)[&label=100]:0.060804,(GALEFU:0.042391,(((((APORBE:1.0E-6,(APORBU:0.002996,APORSU1:1.0E-6)[&label=45]:0.001694)[&label=57]:0.002551,(((APORS4:1.32E-4,APORSA:0.002457)[&label=30]:8.03E-4,(APORAC:1.0E-6,((APORS2:0.00254,APORS1:1.0E-6)[&label=54]:1.0E-6,APORSU2:0.002996)[&label=51]:1.0E-6)[&label=27]:8.46E-4)[&label=2]:1.0E-6,APORS3:0.002542)[&label=7]:1.0E-6)[&label=54]:0.004185,(((BACCPY:8.46E-4,BACCS2:8.49E-4)[&label=20]:1.0E-6,(BACCCO:1.0E-6,(BACCSA:1.0E-6,(BACCLA:8.49E-4,(BACCRA:1.0E-6,BACCS3:1.0E-6)[&label=65]:1.0E-6)[&label=91]:0.001665)[&label=73]:2.8E-5)[&label=63]:8.46E-4)[&label=31]:8.49E-4,BACCS1:0.003407)[&label=68]:0.00177)[&label=99]:0.041273,(ANTILE:1.0E-6,(ANTIST:1.0E-6,((ANTISP2:0.001716,ANTILI:1.0E-6)[&label=38]:0.001682,ANTISP1:1.0E-6)[&label=26]:1.0E-6)[&label=74]:3.4E-5)[&label=100]:0.040059)[&label=98]:0.024534,((CLEIHI:0.006527,PHYLSP:0.007593)[&label=100]:0.075666,GLOCSP:0.053447)[&label=100]:0.020047)[&label=97]:0.014157)[&label=47]:0.002486)[&label=26]:8.74E-4)[&label=11]:7.68E-4)[&label=11]:6.08E-4,(((TRIGMA:0.00908,CHAECA:0.011449)[&label=100]:0.028319,((((NEOSSU:1.0E-6,NEOSKI:1.0E-6)[&label=100]:0.005453,CHEIMO:0.01216)[&label=94]:0.016287,((KOILLO:0.002493,CEPHMA:0.014503)[&label=100]:0.029738,((PTYCAR:0.006063,((BLUMSU:1.0E-6,(BLUMCA:1.0E-6,BLUMBO:1.0E-6)[&label=69]:8.59E-4)[&label=87]:0.002578,(BLUMTO:1.0E-6,BLUMKU:1.0E-6)[&label=94]:0.002581)[&label=82]:1.0E-6)[&label=100]:0.005218,(HANCEU:0.016712,(((((MACAHU:1.0E-6,(MACASP:1.0E-6,MACALA:1.0E-6)[&label=21]:1.0E-6)[&label=18]:1.0E-6,MACATR:1.0E-6)[&label=100]:0.004225,MACABE:0.003126)[&label=100]:0.005713,(MACALO:1.0E-6,(MACABR:1.0E-6,MACAHO:1.0E-6)[&label=30]:1.0E-6)[&label=98]:8.59E-4)[&label=95]:0.007697,(MALLS2:0.006628,((MALLS1:1.0E-6,MALLWR:0.001132)[&label=99]:0.005793,MALLLE:0.003449)[&label=99]:0.003867)[&label=98]:0.005933)[&label=93]:0.007408)[&label=88]:0.005326)[&label=87]:0.005749)[&label=88]:0.015476)[&label=57]:0.003026,((ELATTA:0.028365,ERISLE:0.014024)[&label=74]:0.0025,(PIMEGR3:8.58E-4,(PIMEGR2:8.58E-4,PIMEGR1:1.0E-6)[&label=39]:1.0E-6)[&label=100]:0.025811)[&label=46]:6.46E-4)[&label=66]:0.004881)[&label=79]:0.012872,CTENPA:0.063412)[&label=35]:0.00403)[&label=66]:0.032412,(((LOPHBE:0.002025,LOPHSU:1.0E-6)[&label=99]:0.018541,SALASP:0.017713)[&label=94]:0.081095,(((ELAECL:0.009073,ELAENI:0.004732)[&label=100]:0.025319,SLOAJA:0.01105)[&label=99]:0.02566,(CONAS2:0.006901,CONAS1:0.002604)[&label=100]:0.052035)[&label=98]:0.023292)[&label=54]:0.003607)[&label=54]:0.011258,((((CRYPMA:0.029431,(OXYSBE:0.061164,((((MEMELO:1.0E-6,MEMEPA:1.0E-6)[&label=49]:0.003051,((LIJNLA:0.003613,(MEMEAR:1.0E-6,MEMECA:0.00305)[&label=52]:0.001848)[&label=38]:1.0E-6,MEMEFL:1.0E-6)[&label=15]:1.0E-6)[&label=48]:1.0E-6,MEMEME:0.00305)[&label=100]:0.038606,((PTERMU:1.0E-6,(PTERCR:1.0E-6,PTERS1:1.0E-6)[&label=85]:1.0E-6)[&label=100]:0.009889,(PTEREC:0.008696,PTERAZ:0.003602)[&label=60]:7.32E-4)[&label=100]:0.025936)[&label=42]:0.002666)[&label=100]:0.062019)[&label=99]:0.023039,(((SYZYS4:0.007755,(SYZYS33:1.0E-6,SYZYS42:0.001773)[&label=65]:0.001709)[&label=19]:1.0E-6,((SYZYS34:0.003428,(SYZYS14:0.006098,SYZYS8:0.002593)[&label=29]:8.22E-4)[&label=31]:8.62E-4,((SYZYS1:1.0E-6,SYZYSP:0.001712)[&label=99]:0.006025,(SYZYS29:1.0E-6,(SYZYS30:1.0E-6,((((((SYZYS15:1.0E-6,SYZYS41:1.0E-6)[&label=32]:1.0E-6,SYZYS40:1.0E-6)[&label=27]:1.0E-6,SYZYS39:1.0E-6)[&label=69]:8.52E-4,(SYZYS19:1.0E-6,(SYZYS38:8.53E-4,(SYZYS28:1.0E-6,SYZYS32:8.27E-4)[&label=18]:2.4E-5)[&label=6]:1.0E-6)[&label=4]:1.0E-6)[&label=39]:8.53E-4,SYZYS25:0.001707)[&label=2]:1.0E-6,SYZYS3:1.0E-6)[&label=10]:1.0E-6)[&label=69]:0.001708)[&label=46]:8.53E-4)[&label=9]:8.54E-4)[&label=4]:1.0E-6)[&label=38]:7.22E-4,(SYZYS22:8.53E-4,(SYZYS17:0.002569,SYZYS23:8.53E-4)[&label=20]:1.0E-6)[&label=49]:9.88E-4)[&label=100]:0.03011)[&label=100]:0.040825,(((((((WALSSXIII:1.0E-6,WALSSXI:0.002523)[&label=98]:0.001687,WALSSXII:0.001687)[&label=100]:0.023822,((DYSOS4:1.0E-6,DYSOS5:1.0E-6)[&label=99]:0.003375,((((REINHU:0.006763,LANSD:0.004221)[&label=59]:8.34E-4,(((AGLAS24:0.001675,(((AGLAS1:1.0E-6,(AGLAS13:1.0E-6,((AGLAS9:1.0E-6,AGLAS7:1.0E-6)[&label=59]:1.0E-6,((AGLAS10:8.24E-4,(MELIXXI:0.001656,((AGLASI:1.0E-6,AGLASP:1.0E-6)[&label=97]:0.003316,((DYSOS1:1.0E-6,DYSOSP:1.0E-6)[&label=79]:6.5E-4,DYSOS13:1.0E-6)[&label=21]:1.73E-4)[&label=24]:8.25E-4)[&label=15]:1.0E-6)[&label=24]:8.24E-4,(AGLAS15:1.0E-6,AGLARU:8.41E-4)[&label=83]:0.001649)[&label=24]:1.0E-6)[&label=32]:1.0E-6)[&label=28]:1.0E-6)[&label=28]:1.0E-6,AGLAS2:0.001682)[&label=41]:0.001678,AGLAS11:8.38E-4)[&label=12]:1.0E-6)[&label=32]:8.37E-4,((AGLASXI:1.0E-6,AGLAS4:8.38E-4)[&label=84]:0.001681,AGLAS12:0.002527)[&label=11]:1.0E-6)[&label=11]:1.0E-6,AGLAS3:0.004202)[&label=20]:8.38E-4)[&label=54]:8.41E-4,(((DYSOS10:0.002526,DYSOS6:8.39E-4)[&label=44]:8.37E-4,DYSOS3:1.0E-6)[&label=23]:1.0E-6,DYSOS8:0.002521)[&label=52]:0.001679)[&label=9]:1.0E-6,((CHISSP2:1.0E-6,CHISSP4:1.0E-6)[&label=24]:0.005922,(CHISS5:0.003375,DYSOS14:0.00168)[&label=37]:1.0E-6)[&label=25]:0.001676)[&label=41]:1.0E-6)[&label=91]:0.005922)[&label=100]:0.03595,((GLYCMA:4.47E-4,GLYCSP:0.002826)[&label=100]:0.063924,SIMASP:0.047992)[&label=46]:0.003939)[&label=100]:0.016662,(((LEPIS3:0.007579,(LEPITE:0.00251,LEPIFR:0.006694)[&label=99]:0.001632)[&label=99]:0.00472,((POMEPI:0.005015,(((NEPHS4:8.56E-4,NEPHSU:0.001663)[&label=68]:8.32E-4,(NEPHME:0.001661,NEPHSP:8.3E-4)[&label=21]:1.0E-6)[&label=37]:1.0E-6,(NEPHUN:0.001664,NEPHCU:1.0E-6)[&label=65]:8.3E-4)[&label=99]:0.00383)[&label=81]:0.002963,(NEPHS3:0.003247,SAPISP2:0.003459)[&label=57]:8.21E-4)[&label=95]:0.003578)[&label=79]:0.003031,LEPIS4:0.0092)[&label=100]:0.060436)[&label=52]:1.0E-6,((CAMPAU:0.018492,(PARISP:0.00916,(((DRYMLU:0.004171,(SEMEEU:1.0E-6,SEMERU:1.0E-6)[&label=100]:0.00759)[&label=51]:8.78E-4,(MELATO:1.0E-6,((MELAS2:1.0E-6,((MELASP:1.0E-6,MELABU:1.0E-6)[&label=11]:1.0E-6,MELABE:1.0E-6)[&label=3]:1.0E-6)[&label=3]:1.0E-6,MELAS1:1.0E-6)[&label=75]:1.0E-6)[&label=89]:0.001629)[&label=36]:8.32E-4,((SWINFO:1.0E-6,SWINGL:1.0E-6)[&label=99]:0.016153,(GLUTRU:0.004116,(GLUTMA:1.0E-6,(GLUTLA:0.006735,GLUTWA:0.008478)[&label=51]:6.25E-4)[&label=35]:2.53E-4)[&label=99]:0.009364)[&label=97]:0.00601)[&label=34]:3.4E-5)[&label=100]:0.028658)[&label=33]:4.25E-4,((BUCHSE:0.024157,ANACSP:0.021563)[&label=75]:0.005919,(TRIOMA:0.005215,((((DACRCO:1.0E-6,DACRRU:1.0E-6)[&label=78]:8.4E-4,(DACRRURU:0.002623,DACRLA:8.38E-4)[&label=15]:1.0E-6)[&label=54]:8.4E-4,((((CANALI:8.51E-4,CANASP:1.0E-6)[&label=95]:0.002581,CANASP2:0.006397)[&label=39]:0.002086,((DACRYRO2:8.38E-4,DACRYRO1:1.0E-6)[&label=96]:0.00168,(DACRSP:1.0E-6,DACRIN:0.001269)[&label=79]:0.001257)[&label=70]:8.52E-4)[&label=23]:8.28E-4,(SANTTO:1.0E-6,((SANTAPVA:1.0E-6,(SANTSP:1.0E-6,BURSXXI:0.004796)[&label=23]:1.0E-6)[&label=16]:1.0E-6,SANTAP:1.0E-6)[&label=61]:0.001897)[&label=50]:9.46E-4)[&label=7]:1.0E-6)[&label=22]:6.99E-4,(SANTGR:1.0E-6,SANTOB:0.003377)[&label=76]:9.84E-4)[&label=100]:0.011292)[&label=100]:0.027435)[&label=41]:0.002603)[&label=100]:0.016567)[&label=100]:0.044923,((((DRYOLA:0.002938,DRYOBE:8.64E-4)[&label=99]:0.007762,((ANISLA:0.00925,((((VATIEN:0.002523,(((VATIMI:1.0E-6,VATISA:8.67E-4)[&label=91]:8.71E-4,VATINI:0.00174)[&label=89]:0.001739,VATIOBOB:8.64E-4)[&label=39]:8.23E-4)[&label=32]:1.36E-4,VATIDU:0.003485)[&label=59]:8.73E-4,VATIOD:0.001719)[&label=11]:1.0E-6,VATISP2:8.58E-4)[&label=89]:0.006557)[&label=93]:0.011462,(((DIPTPASB:1.0E-6,DIPTCA:1.0E-6)[&label=100]:1.0E-6,DIPTCASP:8.63E-4)[&label=100]:0.017179,((((HOPEBR:0.002575,HOPENE:8.58E-4)[&label=72]:1.0E-6,(HOPDR:8.46E-4,HOPDR1:0.001742)[&label=100]:0.005198)[&label=100]:0.010694,((SHORFAGU_1:1.0E-6,((SHORGI:1.0E-6,((((SHORSP2:1.0E-6,SHORBA:1.0E-6)[&label=98]:1.0E-6,(SHORSP4:8.59E-4,(SHORPAT:1.0E-6,SHORSP3:8.34E-4)[&label=30]:2.4E-5)[&label=19]:1.0E-6)[&label=17]:1.0E-6,SHORFAGUE_2:1.0E-6)[&label=2]:1.0E-6,SHORSP1:1.0E-6)[&label=2]:1.0E-6)[&label=13]:1.0E-6,SHORFAGT:1.0E-6)[&label=25]:8.58E-4)[&label=100]:0.015451,((SHORCO:1.0E-6,SHOAG:1.0E-6)[&label=100]:1.0E-6,SHOROC:1.0E-6)[&label=100]:0.007239)[&label=29]:0.002562)[&label=48]:0.003271,(PARAMA:0.005085,((PARAMAC:8.58E-4,PARATO:0.00429)[&label=91]:0.005,((((SHORPI:1.0E-6,SHORBECC:1.0E-6)[&label=97]:3.38E-4,SHORAM:1.0E-6)[&label=64]:7.89E-4,(SHORSP5:0.007809,((SHORPARSVE:8.57E-4,((SHORMASB:1.0E-6,((((SHORPAL:1.0E-6,(SHORPAU:1.0E-6,SHORMASB2:0.002578)[&label=50]:1.0E-6)[&label=91]:1.0E-6,SHORSP9:1.0E-6)[&label=13]:1.0E-6,SHORMASM:1.0E-6)[&label=0]:1.0E-6,((SHORSP6:1.0E-6,SHORSC:1.0E-6)[&label=9]:1.0E-6,SHORFE:1.0E-6)[&label=5]:1.0E-6)[&label=0]:1.0E-6)[&label=1]:1.0E-6,SHORLE:1.0E-6)[&label=14]:1.0E-6)[&label=56]:8.59E-4,SHORFA:1.0E-6)[&label=70]:8.49E-4)[&label=47]:0.002317)[&label=97]:0.006939,((SHORLA:1.0E-6,SHORASA:0.001715)[&label=82]:8.54E-4,((SHOREX:8.62E-4,(SHORDO:1.0E-6,SHOROBO:0.001717)[&label=17]:1.0E-6)[&label=77]:0.002582,((SHORBI:0.007815,SHORAT:8.6E-4)[&label=94]:0.002577,(SHORMA:1.0E-6,(SHORHA1:1.0E-6,SHORHA2:8.58E-4)[&label=98]:0.003429)[&label=44]:8.56E-4)[&label=13]:1.0E-6)[&label=72]:8.57E-4)[&label=95]:0.002016)[&label=77]:0.002475)[&label=44]:0.00169)[&label=65]:0.003484)[&label=85]:0.002914)[&label=75]:0.001946)[&label=59]:0.003568)[&label=100]:0.081237,((LEPTCA:0.014961,(MICRFI:8.61E-4,((MICRBL:0.002566,(MICRST:1.0E-6,MICROS:1.0E-6)[&label=83]:1.0E-6)[&label=62]:8.55E-4,(MICRCI:1.0E-6,(MICRLA:1.0E-6,MICRHI:1.0E-6)[&label=28]:1.0E-6)[&label=51]:1.0E-6)[&label=76]:8.43E-4)[&label=100]:0.021327)[&label=99]:0.00649,((PTERSU:0.013255,(PENTAD:0.01094,((HERISI:0.009733,(STERCO:0.003385,(((STERS1:1.0E-6,STERRY:1.0E-6)[&label=99]:1.0E-6,(STERST:8.54E-4,STERRU:1.0E-6)[&label=91]:0.001716)[&label=90]:0.002566,STERS:0.002583)[&label=91]:0.001812)[&label=100]:0.010633)[&label=95]:0.00167,(SCAPAL:0.008813,SCAPMA:0.006157)[&label=52]:7.21E-4)[&label=85]:0.004661)[&label=47]:0.001924)[&label=40]:0.001044,(DURIGRA:0.003457,((DURIGRI:8.56E-4,DURIGR:0.001744)[&label=91]:0.002534,DURIS:0.002686)[&label=41]:0.002127)[&label=100]:0.014715)[&label=100]:0.008795)[&label=100]:0.026419)[&label=54]:0.001589,((AQUILBE:1.0E-6,AQILMI:1.0E-6)[&label=100]:0.034629,GONYSP:0.013482)[&label=97]:0.033243)[&label=100]:0.036605)[&label=65]:0.004132)[&label=93]:0.005392,(LEEAIN:0.060503,((HELIPE:0.100626,(((DRACSP:0.093857,PINAAU:0.044146)[&label=100]:0.074663,((((PHOEGR:0.005031,ALSEBA:0.001681)[&label=100]:0.004275,((((((((((((LITSFE:8.34E-4,LITSCO:1.0E-6)[&label=81]:0.001673,((LITSSP1:0.001676,((LITSSP5:1.0E-6,LITSSP2:8.16E-4)[&label=49]:2.1E-5,LITSSP3:1.0E-6)[&label=50]:1.0E-6)[&label=54]:8.37E-4,LITSSP8:8.37E-4)[&label=11]:1.0E-6)[&label=44]:8.37E-4,(LITSAN:1.0E-6,LITSME:1.0E-6)[&label=66]:8.36E-4)[&label=3]:1.0E-6,(LITSSP4:1.0E-6,(LITSAC1:1.0E-6,LITSAC2:0.001672)[&label=69]:8.28E-4)[&label=25]:8.0E-6)[&label=2]:1.0E-6,LITSSP9:1.0E-6)[&label=0]:1.0E-6,LITSLA:1.0E-6)[&label=0]:1.0E-6,(LITSSP10:1.0E-6,LITSFU:1.0E-6)[&label=12]:1.0E-6)[&label=8]:1.0E-6,LITSCA:8.36E-4)[&label=63]:8.33E-4,LITSRU:8.42E-4)[&label=68]:0.002525,(LITSSP6:1.0E-6,LITSSP7:0.004206)[&label=15]:1.0E-6)[&label=48]:8.32E-4,CINNJA:0.004225)[&label=12]:1.0E-6,((ACTISP:8.34E-4,ACTIPR:1.0E-6)[&label=63]:8.33E-4,ACTIBO:1.0E-6)[&label=80]:0.003349)[&label=81]:0.001604)[&label=100]:0.022672,(PROTME:0.016257,((CRYPER:1.0E-6,CRYPTO:1.0E-6)[&label=100]:0.02219,(ENDICO:0.006,(BEILGL:0.008905,BEILTA:0.002016)[&label=92]:0.005734)[&label=96]:0.007415)[&label=86]:0.00565)[&label=100]:0.013989)[&label=100]:0.037552,(((HORSGR:8.35E-4,HORSFL:1.0E-6)[&label=95]:9.42E-4,((GYMNFA:0.003003,(GYMNFO:1.0E-6,MYRXS1:0.001051)[&label=95]:1.0E-6)[&label=54]:0.003159,((KNEMS3:1.0E-6,(((KNEMS2:1.0E-6,(KNEMS7:8.37E-4,(MYRXS2:8.36E-4,KNEMSE:0.001675)[&label=17]:1.0E-6)[&label=4]:1.0E-6)[&label=1]:1.0E-6,((KNEMS6:1.0E-6,KNEMS1:8.2E-4)[&label=18]:1.7E-5,KNEMS4:8.37E-4)[&label=6]:1.0E-6)[&label=7]:1.0E-6,KNEMS5:0.001675)[&label=42]:8.37E-4)[&label=70]:0.001679,(MYRISIII:8.41E-4,MYRIS4:1.0E-6)[&label=84]:0.001684)[&label=56]:8.37E-4)[&label=69]:0.005926)[&label=100]:0.059168,((MAGNAS:7.89E-4,(MAGNGI:8.35E-4,MAGNS1:1.0E-6)[&label=97]:0.002571)[&label=100]:0.02062,(((MAASSU:0.003291,MAASGL:0.007149)[&label=100]:0.008704,(((((POPOSP1:0.001677,(POPOHI:1.0E-6,POPOPI:1.0E-6)[&label=97]:8.14E-4)[&label=100]:0.006697,MITRMA:0.003316)[&label=21]:1.0E-6,(MITRLO:0.008362,((HUBERU:0.010043,MEIOSP:0.004162)[&label=11]:1.0E-6,((ANNOX2:0.006136,(((POLYBU:1.0E-6,(POLYBO:0.001661,((POLYSP5:0.001664,POLYCA1:8.31E-4)[&label=24]:1.0E-6,POLYCA2:8.3E-4)[&label=96]:0.005045)[&label=48]:8.31E-4)[&label=11]:1.0E-6,POLYSP1:0.00333)[&label=97]:0.004176,POLYSP3:1.0E-6)[&label=97]:0.005725)[&label=56]:9.57E-4,((SAGELA:1.0E-6,SAGESA:1.0E-6)[&label=100]:0.006687,((NEOUPR:1.0E-6,ANNOX4:0.001656)[&label=98]:0.005008,((PHAESP:8.33E-4,(ANNOX3:1.0E-6,ANNOX1:1.0E-6)[&label=92]:0.001664)[&label=62]:8.28E-4,MONOLA:1.0E-6)[&label=100]:0.005874)[&label=44]:8.22E-4)[&label=18]:8.26E-4)[&label=4]:1.0E-6)[&label=33]:8.31E-4)[&label=3]:1.0E-6)[&label=12]:1.0E-6,(PHAEOP:0.006667,(ANNOX5:8.27E-4,ANNOX6:0.001658)[&label=94]:0.001661)[&label=44]:8.27E-4)[&label=60]:0.003459,MONOEU:0.002365)[&label=60]:0.002593)[&label=96]:0.007745,((MEZZMA:0.014531,DREPHA:0.009371)[&label=97]:0.016878,((UVARSXI:0.022737,(GONITA:0.002609,((GONISP:0.003377,(GONIPA:0.002534,GONIME:8.24E-4)[&label=67]:8.33E-4)[&label=81]:0.002526,GONIVE:0.001664)[&label=83]:0.001606)[&label=98]:0.029077)[&label=97]:0.011276,XYLOMA:0.029068)[&label=76]:0.006096)[&label=64]:0.002617)[&label=89]:0.045082)[&label=68]:0.006667)[&label=53]:0.006894)[&label=88]:0.014787)[&label=85]:0.024064,(MELISP:1.0E-6,MELISU:1.0E-6)[&label=100]:0.070469)[&label=60]:0.004495)[&label=80]:0.039091,((DILLSU:0.003801,DILLEX:0.003792)[&label=100]:0.102278,(((ANACFR:0.073197,(OCHAAM:0.018456,OPILX:0.08485)[&label=81]:0.00252)[&label=91]:0.009925,STROCE:0.030899)[&label=91]:0.016847,((MASTRO:0.027056,((ALANJAJ2:1.0E-6,ALANJAJ1:8.46E-4)[&label=86]:9.29E-4,(ALANSP1:1.0E-6,ALANJAJAE:8.45E-4)[&label=88]:7.65E-4)[&label=100]:0.047353)[&label=98]:0.010975,(((((SAPOXS3:0.001675,(((PALAEL:8.53E-4,(PALASE:1.0E-6,(PALAS2:8.53E-4,PALACA:8.54E-4)[&label=13]:1.0E-6)[&label=12]:1.0E-6)[&label=32]:1.0E-6,PALAGU:8.53E-4)[&label=88]:0.001704,(((SAPOXS1:9.4E-4,SAPOXS2:8.53E-4)[&label=81]:0.001711,MADHKI:1.0E-6)[&label=43]:8.51E-4,PALAS1:0.001711)[&label=13]:1.0E-6)[&label=92]:0.002599)[&label=100]:0.029567,((((SAURSP1:1.0E-6,SAURSU:1.0E-6)[&label=93]:1.0E-6,SAURLO:1.0E-6)[&label=96]:0.00263,SAURSP2:1.0E-6)[&label=100]:0.052704,((ARDIS4:0.008258,((ARDIFE:1.0E-6,ARDIS3:1.0E-6)[&label=100]:0.006916,(ARDIS1:1.0E-6,ARDIS2:8.56E-4)[&label=99]:0.001732)[&label=87]:3.54E-4)[&label=100]:0.100832,((DIOSBO:8.49E-4,DIOSEL:0.005375)[&label=92]:0.003433,(DIOSAR:0.004297,(DIOSSP2:8.52E-4,(DIOSPE:0.001711,((DIOKO:0.004282,DIOSFE:0.003462)[&label=92]:0.002569,((DIOSTO:0.004312,(((DIOSCL:0.003094,(DIOSOL:0.002226,DIOSSB:0.002041)[&label=59]:0.001703)[&label=57]:0.001191,DIOSSP3:0.003422)[&label=7]:1.0E-6,((DIOSSP4:1.0E-6,(DIOSSP5:1.0E-6,DIOSSU:8.35E-4)[&label=29]:1.9E-5)[&label=37]:0.005153,DIOSBU:0.002783)[&label=31]:1.0E-6)[&label=7]:1.0E-6)[&label=47]:0.001713,(DIOSLA:0.002566,(DIOSSP1:0.006859,DIOSWA:1.0E-6)[&label=8]:1.0E-6)[&label=72]:8.59E-4)[&label=60]:0.002571)[&label=8]:1.0E-6)[&label=26]:8.55E-4)[&label=33]:0.001716)[&label=35]:1.0E-6)[&label=100]:0.022308)[&label=48]:0.002817)[&label=22]:7.59E-4)[&label=24]:8.78E-4,((ADINAC:1.0E-6,ADINS1:0.00426)[&label=100]:0.023149,THEAX:0.036954)[&label=41]:0.00303)[&label=21]:6.49E-4,((SYMPCO:8.38E-4,((SYMPSP1:1.0E-6,SYMPSP2:0.001204)[&label=98]:0.003452,SYMPCR:0.001711)[&label=79]:8.66E-4)[&label=100]:0.038053,(BARRCU:1.0E-6,BARRLA:1.0E-6)[&label=100]:0.046834)[&label=25]:0.002216)[&label=98]:0.027461,((ILEXCY:0.046701,((GONOSP:1.0E-6,GONOMI:1.0E-6)[&label=100]:0.034807,(GROMQU:0.007067,(STEMMA:8.5E-4,STEMUM:0.002569)[&label=100]:0.004106)[&label=100]:0.072912)[&label=74]:0.005969)[&label=96]:0.008419,((ERYCCR:0.002428,(ERYCST:0.006482,ERYCGL:0.001197)[&label=89]:0.002185)[&label=100]:0.110792,(((CHIOSP4:8.77E-4,OLEASP:8.26E-4)[&label=100]:0.022286,(VITEVI:0.007183,(TEIJCO:0.010343,TEIJSI:0.006055)[&label=94]:4.8E-4)[&label=100]:0.054873)[&label=100]:0.024697,((UTANSP:0.098391,((DYERCO:0.017168,(TABEAN:0.003991,TABEPA:0.003855)[&label=100]:0.037138)[&label=100]:0.014209,NORRMA:0.073732)[&label=41]:0.001928)[&label=96]:0.008929,((GARDLO:0.046768,((((PARVSP:8.51E-4,UROPCO:1.0E-6)[&label=77]:0.001902,((((UROPSP4:1.0E-6,UROPSP5:0.003072)[&label=82]:0.006077,(UROPS1:1.0E-6,UROPS2:8.45E-4)[&label=92]:0.002926)[&label=55]:0.0031,PLEISP:0.00967)[&label=35]:7.92E-4,UROPSP3:0.004273)[&label=39]:0.001523)[&label=26]:0.00226,UROPWO:0.002931)[&label=100]:0.018023,(LASIRO:0.06666,(SAPRSP:0.043311,((GAERVA:0.043377,PSYCSP:0.040255)[&label=74]:0.003581,(RENNEL:0.006981,(PRISSP:1.0E-6,PRISBE:1.0E-6)[&label=100]:0.00503)[&label=91]:0.005271)[&label=95]:0.008404)[&label=100]:0.029935)[&label=89]:0.004993)[&label=100]:0.020161)[&label=98]:0.005308,((NEONSU:0.001446,NEONSP:0.001132)[&label=100]:0.031862,((CANTCO:0.020228,((IXORSP3:1.0E-6,'IXORS2':8.51E-4)[&label=100]:0.00708,((IXORSP1:1.0E-6,IXORPU:8.55E-4)[&label=98]:0.001687,IXORGL:0.002586)[&label=100]:0.0077)[&label=100]:0.01356)[&label=99]:0.003898,(DISCSP:0.014947,(RUBIX1:0.011187,((TARESP1:0.004569,TARESP2:1.0E-6)[&label=88]:0.009213,((AIDISP1:1.0E-6,AIDISP2:8.52E-4)[&label=99]:0.006874,(GARDEL:0.009416,(PORTCA:0.004088,RUBIX2:0.002804)[&label=70]:0.001032)[&label=48]:8.37E-4)[&label=58]:8.6E-4)[&label=18]:1.0E-6)[&label=35]:5.97E-4)[&label=99]:0.008217)[&label=100]:0.028109)[&label=74]:0.002316)[&label=99]:0.019946)[&label=99]:0.022946)[&label=43]:0.001874)[&label=99]:0.021628)[&label=96]:0.007272)[&label=60]:0.002087)[&label=95]:0.015431)[&label=63]:0.003833)[&label=39]:0.001819)[&label=44]:0.004135)[&label=85]:0.019597)[&label=84]:0.009468)[&label=39]:0.00825)[&label=15]:0.003355)[&label=35]:0.082769):0.298085,GNETGN:0.298085);

	tree 2 = [combi_constrained] ((((((PHOEGR:0.005043,ALSEBA:0.001685)[&label=100]:0.004318,(CINNJA:0.004236,((ACTIBO:1.0E-6,(ACTIPR:1.0E-6,ACTISP:8.36E-4)[&label=63]:8.35E-4)[&label=80]:0.003357,(((((LITSAN:1.0E-6,LITSME:1.0E-6)[&label=66]:8.38E-4,((LITSSP4:1.0E-6,(LITSAC1:1.0E-6,LITSAC2:0.001676)[&label=68]:8.3E-4)[&label=26]:8.0E-6,((LITSLA:1.0E-6,LITSSP10:1.0E-6)[&label=18]:1.0E-6,(((LITSCA:8.38E-4,(((((LITSSP5:1.0E-6,LITSSP2:8.18E-4)[&label=47]:2.1E-5,LITSSP3:1.0E-6)[&label=48]:1.0E-6,LITSSP1:0.00168)[&label=56]:8.39E-4,LITSSP8:8.39E-4)[&label=11]:1.0E-6,(LITSCO:1.0E-6,LITSFE:8.36E-4)[&label=80]:0.001677)[&label=45]:8.39E-4)[&label=3]:1.0E-6,LITSFU:1.0E-6)[&label=0]:1.0E-6,LITSSP9:1.0E-6)[&label=0]:1.0E-6)[&label=2]:1.0E-6)[&label=10]:1.0E-6)[&label=62]:8.35E-4,LITSRU:8.44E-4)[&label=67]:0.002531,LITSSP7:0.004217)[&label=38]:8.17E-4,LITSSP6:1.0E-6)[&label=48]:1.7E-5)[&label=45]:1.0E-6)[&label=79]:0.001575)[&label=100]:0.022745,(PROTME:0.016318,((CRYPER:1.0E-6,CRYPTO:1.0E-6)[&label=100]:0.022252,(ENDICO:0.006015,(BEILGL:0.008924,BEILTA:0.00202)[&label=91]:0.005751)[&label=96]:0.007439)[&label=83]:0.005644)[&label=100]:0.014045)[&label=100]:0.037591,(((HORSGR:8.37E-4,HORSFL:1.0E-6)[&label=93]:9.68E-4,((GYMNFA:0.003007,(MYRXS1:0.001054,GYMNFO:1.0E-6)[&label=95]:1.0E-6)[&label=53]:0.003167,((KNEMS3:1.0E-6,(((((KNEMS6:1.0E-6,KNEMS1:8.22E-4)[&label=17]:1.7E-5,KNEMS4:8.39E-4)[&label=6]:1.0E-6,KNEMS2:1.0E-6)[&label=1]:1.0E-6,(KNEMS7:8.39E-4,(MYRXS2:8.38E-4,KNEMSE:0.001679)[&label=16]:1.0E-6)[&label=3]:1.0E-6)[&label=4]:1.0E-6,KNEMS5:0.001679)[&label=42]:8.39E-4)[&label=70]:0.001683,(MYRIS4:1.0E-6,MYRISIII:8.43E-4)[&label=83]:0.001688)[&label=53]:8.39E-4)[&label=67]:0.005916)[&label=100]:0.059367,((((MAASGL:0.007158,MAASSU:0.003308)[&label=96]:0.008718,(MONOEU:0.002371,(((((((SAGELA:1.0E-6,SAGESA:1.0E-6)[&label=98]:0.006703,(((PHAESP:8.35E-4,(ANNOX3:1.0E-6,ANNOX1:1.0E-6)[&label=90]:0.001668)[&label=61]:8.3E-4,MONOLA:1.0E-6)[&label=99]:0.005888,(ANNOX4:0.00166,NEOUPR:1.0E-6)[&label=99]:0.00502)[&label=45]:8.24E-4)[&label=20]:8.29E-4,(ANNOX2:0.006153,(POLYSP3:1.0E-6,((POLYBU:1.0E-6,(POLYBO:0.001665,(POLYCA2:8.32E-4,(POLYCA1:8.33E-4,POLYSP5:0.001668)[&label=24]:1.0E-6)[&label=94]:0.005058)[&label=48]:8.33E-4)[&label=14]:1.0E-6,POLYSP1:0.003338)[&label=96]:0.004187)[&label=94]:0.005739)[&label=54]:9.59E-4)[&label=4]:1.0E-6,(HUBERU:0.010069,MEIOSP:0.004172)[&label=11]:1.0E-6)[&label=31]:8.33E-4,MITRMA:0.003325)[&label=5]:1.0E-6,((POPOSP1:0.001681,(POPOHI:1.0E-6,POPOPI:1.0E-6)[&label=95]:8.16E-4)[&label=99]:0.006714,MITRLO:0.008383)[&label=5]:1.0E-6)[&label=11]:1.0E-6,(PHAEOP:0.006684,(ANNOX5:8.29E-4,ANNOX6:0.001662)[&label=92]:0.001665)[&label=43]:8.29E-4)[&label=58]:0.003467)[&label=57]:0.0026)[&label=97]:0.007771,((DREPHA:0.009397,MEZZMA:0.014569)[&label=98]:0.01693,((UVARSXI:0.022795,(GONITA:0.002614,(((GONIME:8.26E-4,GONIPA:0.00254)[&label=64]:8.35E-4,GONISP:0.003385)[&label=81]:0.002532,GONIVE:0.001668)[&label=82]:0.001611)[&label=99]:0.029165)[&label=97]:0.011305,XYLOMA:0.029139)[&label=76]:0.006113)[&label=63]:0.002617)[&label=100]:0.045313,(MAGNAS:8.09E-4,(MAGNGI:8.37E-4,MAGNS1:1.0E-6)[&label=97]:0.00256)[&label=100]:0.020603)[&label=82]:0.006614)[&label=100]:0.006978)[&label=100]:0.014078,((PINAAU:0.044476,DRACSP:0.094169)[&label=100]:0.075467,((MELISP:1.0E-6,MELISU:1.0E-6)[&label=100]:0.071125,(HELIPE:0.102074,(((((((((((((HYDNWO:0.003555,(HYDNPI:9.74E-4,(HYDNKU:8.56E-4,HYDNS1:8.5E-4)[&label=96]:0.005058)[&label=88]:0.003416)[&label=96]:0.006619,((HYDNSB:1.0E-6,(HYDNS2:1.0E-6,HYDNBO:1.0E-6)[&label=19]:1.0E-6)[&label=18]:1.0E-6,HYDNSM:1.0E-6)[&label=98]:0.011519)[&label=99]:0.016143,(RYPAHI:0.001727,(RYPAS1:1.0E-6,(RYPAQU:1.0E-6,RYPAHU:1.0E-6)[&label=35]:1.0E-6)[&label=82]:1.0E-6)[&label=98]:0.031576)[&label=98]:0.018979,(((RINOHO:0.014376,(RINOS2:0.001709,(RINOS1:1.0E-6,RINOS3:0.001704)[&label=59]:1.0E-6)[&label=97]:0.011173)[&label=84]:6.34E-4,RINOLO:0.009623)[&label=99]:0.063605,(CASEGR:0.04072,(HOMAIN:0.017117,(FLACRU:0.002607,SCOLSP:0.012068)[&label=89]:0.00411)[&label=96]:0.02239)[&label=98]:0.028737)[&label=82]:0.002155)[&label=85]:0.008305,((BHESPA:0.069645,((PARIEL:0.007741,ATUNRA:1.0E-6)[&label=88]:3.09E-4,KOSTHE:1.0E-6)[&label=100]:0.107994)[&label=24]:0.006331,((GARCSP2:0.00769,((GARCLA:0.015304,GARCHA:1.0E-6)[&label=95]:0.010642,((((GARCS4:9.48E-4,GARCS5:0.013289)[&label=88]:1.0E-6,(GARCMA:1.0E-6,GARCS6:1.0E-6)[&label=77]:0.002601)[&label=86]:0.001863,GARCSPI:0.008893)[&label=91]:0.006208,((GARCSP3:0.00174,GARCS7:1.0E-6)[&label=55]:8.66E-4,GARCSA:1.0E-6)[&label=93]:0.004538)[&label=93]:0.004261)[&label=63]:0.002055)[&label=98]:0.086864,(((((CALLS1:8.62E-4,(CALLS2:1.0E-6,(CALLWO:8.64E-4,CALLFE:1.0E-6)[&label=85]:0.00173)[&label=10]:1.0E-6)[&label=52]:1.0E-6,CALLDE:0.005256)[&label=80]:7.89E-4,CALLS3:0.002675)[&label=98]:0.013545,(KAYEFE:0.002102,(KAYEOB:8.65E-4,(KAYES1:0.006981,KAYEMA:1.0E-6)[&label=71]:8.63E-4)[&label=74]:5.13E-4)[&label=98]:0.019731)[&label=98]:0.036006,CRATFO:0.094295)[&label=52]:0.004771)[&label=99]:0.052857)[&label=17]:0.005219)[&label=6]:1.0E-6,(((DRYPPO:0.004487,((DRYPER:0.001215,DRYPMY:0.001195)[&label=87]:0.00241,(DRYPLO:0.002382,(DRYPFA:1.0E-6,DRYSP1:8.95E-4)[&label=61]:1.0E-6)[&label=83]:0.001792)[&label=22]:1.0E-6)[&label=100]:0.061001,(GALEFU:0.042514,((GLOCSP:0.053539,(CLEIHI:0.00655,PHYLSP:0.007604)[&label=100]:0.075864)[&label=99]:0.020151,((ANTILE:1.0E-6,((ANTIST:1.0E-6,(ANTISP1:1.0E-6,ANTISP2:0.001684)[&label=29]:1.0E-6)[&label=36]:3.5E-5,ANTILI:1.0E-6)[&label=69]:0.001722)[&label=100]:0.040175,((((BACCPY:8.49E-4,BACCS2:8.52E-4)[&label=21]:1.0E-6,(BACCCO:1.0E-6,(BACCSA:1.0E-6,(BACCLA:8.51E-4,(BACCRA:1.0E-6,BACCS3:1.0E-6)[&label=63]:1.0E-6)[&label=89]:0.001668)[&label=75]:2.9E-5)[&label=63]:8.48E-4)[&label=29]:8.52E-4,BACCS1:0.003416)[&label=66]:0.001774,((((APORS4:1.49E-4,APORSA:0.002452)[&label=29]:8.0E-4,APORS3:0.002548)[&label=8]:1.0E-6,(APORAC:1.0E-6,((APORS2:0.002547,APORS1:1.0E-6)[&label=51]:1.0E-6,APORSU2:0.003002)[&label=50]:1.0E-6)[&label=24]:8.48E-4)[&label=8]:1.0E-6,(APORBE:1.0E-6,(APORBU:0.003003,APORSU1:1.0E-6)[&label=42]:0.001698)[&label=54]:0.002558)[&label=53]:0.004196)[&label=99]:0.041386)[&label=99]:0.024604)[&label=97]:0.014201)[&label=45]:0.002483)[&label=23]:8.76E-4,CARRSP:0.069362)[&label=13]:7.78E-4)[&label=13]:5.97E-4,(CTENPA:0.063579,((CHAECA:0.011484,TRIGMA:0.0091)[&label=96]:0.0284,((((NEOSSU:1.0E-6,NEOSKI:1.0E-6)[&label=91]:0.005467,CHEIMO:0.012193)[&label=96]:0.016329,(((PTYCAR:0.006078,((BLUMSU:1.0E-6,(BLUMCA:1.0E-6,BLUMBO:1.0E-6)[&label=68]:8.61E-4)[&label=84]:0.002585,(BLUMTO:1.0E-6,BLUMKU:1.0E-6)[&label=90]:0.002587)[&label=70]:1.0E-6)[&label=97]:0.005232,((((MACABR:1.0E-6,(MACAHO:1.0E-6,MACALO:1.0E-6)[&label=33]:1.0E-6)[&label=93]:8.61E-4,(((MACAHU:1.0E-6,MACASP:1.0E-6)[&label=19]:1.0E-6,(MACATR:1.0E-6,MACALA:1.0E-6)[&label=19]:1.0E-6)[&label=95]:0.004237,MACABE:0.003135)[&label=97]:0.005725)[&label=97]:0.007714,((MALLLE:0.003458,(MALLS1:1.0E-6,MALLWR:0.001135)[&label=95]:0.005808)[&label=95]:0.003876,MALLS2:0.006645)[&label=96]:0.005951)[&label=96]:0.007426,HANCEU:0.016755)[&label=96]:0.005339)[&label=95]:0.005763,(KOILLO:0.002499,CEPHMA:0.014542)[&label=96]:0.029813)[&label=98]:0.015517)[&label=63]:0.003035,((ELATTA:0.028441,ERISLE:0.01406)[&label=69]:0.002506,(PIMEGR3:8.6E-4,(PIMEGR1:1.0E-6,PIMEGR2:8.6E-4)[&label=38]:1.0E-6)[&label=96]:0.025883)[&label=39]:6.46E-4)[&label=78]:0.004891)[&label=97]:0.01291)[&label=46]:0.004054)[&label=100]:0.032953,((CONAS1:0.002619,CONAS2:0.006913)[&label=100]:0.052083,((ELAECL:0.009074,ELAENI:0.004777)[&label=100]:0.025443,SLOAJA:0.01109)[&label=99]:0.025513)[&label=100]:0.026174)[&label=100]:1.0E-6,(SALASP:0.017723,(LOPHBE:0.00203,LOPHSU:1.0E-6)[&label=100]:0.01861)[&label=100]:0.083915)[&label=100]:0.01178,(((PRUNGR:0.075272,((ZIZIS1:0.056976,RHAMSP:0.057658)[&label=72]:0.004613,(((((ARTOIN:0.002651,((ARTOOD1:8.6E-4,ARTOOD2:1.0E-6)[&label=98]:0.001728,(ARTOAN:0.003457,ARTOME:1.0E-6)[&label=95]:0.001732)[&label=96]:0.003447)[&label=93]:0.003171,(ARTOS2:0.007905,(ARTOTA:0.002971,ARTOS1:0.001989)[&label=90]:0.007617)[&label=55]:0.001111)[&label=28]:1.0E-6,(ARTONI:0.001085,ARTOKE:0.004091)[&label=90]:0.002647)[&label=100]:0.019665,((FICUS5:8.85E-4,FICUS6:8.82E-4)[&label=99]:0.00725,(((((FICUS3:0.001773,FICUAU:0.002762)[&label=11]:1.0E-6,(FICUSE:8.86E-4,(FICUME:1.0E-6,FICUBE:1.0E-6)[&label=92]:0.001782)[&label=64]:8.87E-4)[&label=6]:1.0E-6,FICUS2:1.0E-6)[&label=5]:1.0E-6,FICUS4:8.86E-4)[&label=10]:1.0E-6,FICUS1:0.001774)[&label=66]:8.51E-4)[&label=100]:0.024385)[&label=95]:0.026104,(GIROSU:1.0E-6,GIRONE:8.52E-4)[&label=100]:0.041211)[&label=83]:0.020504)[&label=62]:0.007927)[&label=100]:0.023567,(ANISBE:0.136811,((LITHLE:0.002537,LITHTE2:8.4E-4)[&label=48]:8.44E-4,((LITHCL:1.0E-6,(LITHNI:1.0E-6,LITHTE1:0.003387)[&label=22]:1.0E-6)[&label=37]:1.0E-6,(CASTSP:1.0E-6,CASTMO:0.001971)[&label=86]:0.003945)[&label=22]:1.0E-6)[&label=100]:0.102232)[&label=100]:0.001771)[&label=100]:1.0E-6,((((XANTPE:1.0E-6,(XANTCL:8.53E-4,(XANTPA:1.0E-6,((XANTSP3:0.001194,XANTSP2:0.00128)[&label=85]:0.001279,XANTBE:0.001708)[&label=27]:1.0E-6)[&label=13]:1.0E-6)[&label=55]:8.51E-4)[&label=71]:0.002467,(XANTSP1:0.003417,(XANTRU:8.51E-4,((XANTFE:1.0E-6,XANTMA:1.0E-6)[&label=17]:1.0E-6,XANTGR:8.55E-4)[&label=23]:1.0E-6)[&label=68]:1.0E-6)[&label=93]:0.003958)[&label=41]:0.001437,XANTST:0.009529)[&label=100]:0.084424,((SARADE:0.015913,((SINDLE:0.001807,(SINDSP:1.0E-6,(SINDCO:1.0E-6,SINDBE:1.0E-6)[&label=34]:1.0E-6)[&label=94]:0.001643)[&label=97]:0.007595,CRUDRE:0.010505)[&label=90]:9.31E-4)[&label=100]:0.051501,(((FORDSP:1.0E-6,FABABR:1.0E-6)[&label=98]:0.119483,(ADENX:0.010559,(ARCHJI:0.005141,ARCHTR:1.0E-6)[&label=98]:0.01942)[&label=98]:0.018101)[&label=88]:0.008653,((DIALKU:1.0E-6,DIALKUKU:1.0E-6)[&label=98]:0.018831,KOOMEX:0.013619)[&label=98]:0.029985)[&label=83]:0.005058)[&label=97]:0.014607)[&label=100]:0.0371)[&label=100]:0.008816)[&label=100]:0.009324,((((((((((REINHU:0.00678,LANSD:0.004232)[&label=61]:8.36E-4,((((AGLAS24:0.001679,(((AGLAS1:1.0E-6,(((((((AGLASP:1.0E-6,AGLASI:1.0E-6)[&label=95]:0.003325,((DYSOS1:1.0E-6,DYSOSP:1.0E-6)[&label=77]:6.5E-4,DYSOS13:1.0E-6)[&label=22]:1.76E-4)[&label=26]:8.28E-4,AGLAS10:8.26E-4)[&label=5]:1.0E-6,MELIXXI:0.001661)[&label=27]:8.26E-4,(AGLAS15:1.0E-6,AGLARU:8.43E-4)[&label=82]:0.001654)[&label=23]:1.0E-6,(AGLAS9:1.0E-6,AGLAS7:1.0E-6)[&label=57]:1.0E-6)[&label=32]:1.0E-6,AGLAS13:1.0E-6)[&label=27]:1.0E-6)[&label=26]:1.0E-6,AGLAS2:0.001687)[&label=41]:0.001683,AGLAS11:8.4E-4)[&label=11]:1.0E-6)[&label=31]:8.39E-4,AGLAS12:0.002533)[&label=8]:1.0E-6,(AGLAS4:8.4E-4,AGLASXI:1.0E-6)[&label=82]:0.001686)[&label=10]:1.0E-6,AGLAS3:0.004213)[&label=20]:8.4E-4)[&label=50]:8.43E-4,(((DYSOS6:8.41E-4,DYSOS14:0.002533)[&label=43]:8.39E-4,DYSOS3:1.0E-6)[&label=25]:1.0E-6,DYSOS8:0.002528)[&label=50]:0.001683)[&label=7]:1.0E-6,((DYSOS10:0.001685,CHISS5:0.003384)[&label=37]:1.0E-6,(CHISSP2:1.0E-6,CHISSP4:1.0E-6)[&label=22]:0.005939)[&label=24]:0.001681)[&label=38]:1.0E-6,(DYSOS4:1.0E-6,DYSOS5:1.0E-6)[&label=98]:0.003385)[&label=86]:0.005963,(WALSSXII:0.001692,(WALSSXI:0.00253,WALSSXIII:1.0E-6)[&label=95]:0.001691)[&label=99]:0.023863)[&label=97]:0.036073,((GLYCMA:4.43E-4,GLYCSP:0.002838)[&label=100]:0.064091,SIMASP:0.048128)[&label=46]:0.003948)[&label=97]:0.016554,(((DRYMLU:0.004591,((PARISP:0.009264,(((MELAS1:1.0E-6,(MELASP:1.0E-6,MELAS2:1.0E-6)[&label=20]:1.0E-6)[&label=32]:1.0E-6,(MELABE:1.0E-6,MELABU:1.0E-6)[&label=11]:1.0E-6)[&label=70]:1.0E-6,MELATO:1.0E-6)[&label=84]:8.42E-4)[&label=41]:8.35E-4,((SEMEEU:1.0E-6,SEMERU:1.0E-6)[&label=97]:0.007592,((SWINGL:1.0E-6,SWINFO:1.0E-6)[&label=96]:0.016216,(GLUTRU:0.00413,(GLUTLA:0.006755,(GLUTMA:1.0E-6,GLUTWA:0.008501)[&label=18]:1.0E-6)[&label=32]:8.79E-4)[&label=96]:0.009405)[&label=95]:0.005959)[&label=32]:8.31E-4)[&label=21]:4.25E-4)[&label=97]:0.029864,(((BUCHSE:0.024083,ANACSP:0.021685)[&label=73]:0.005905,(((SANTOB:0.003386,SANTGR:1.0E-6)[&label=74]:9.96E-4,((((DACRYRO2:8.41E-4,DACRYRO1:1.0E-6)[&label=92]:0.001685,(DACRIN:0.001272,DACRSP:1.0E-6)[&label=76]:0.00126)[&label=65]:8.55E-4,((CANALI:8.53E-4,CANASP:1.0E-6)[&label=91]:0.002588,CANASP2:0.006415)[&label=37]:0.002092)[&label=20]:8.3E-4,((DACRRURU:0.00263,((DACRRU:1.0E-6,DACRCO:1.0E-6)[&label=75]:8.42E-4,DACRLA:8.41E-4)[&label=28]:1.0E-6)[&label=53]:8.42E-4,(SANTTO:1.0E-6,(SANTAP:1.0E-6,((SANTSP:1.0E-6,BURSXXI:0.004809)[&label=21]:1.0E-6,SANTAPVA:1.0E-6)[&label=15]:1.0E-6)[&label=57]:0.001902)[&label=47]:9.48E-4)[&label=4]:1.0E-6)[&label=20]:6.92E-4)[&label=96]:0.011327,TRIOMA:0.005238)[&label=98]:0.027645)[&label=39]:0.00263,CAMPAU:0.018846)[&label=8]:1.0E-6)[&label=99]:0.016352,(((LEPIS3:0.007599,(LEPIFR:0.006711,LEPITE:0.002517)[&label=97]:0.001636)[&label=99]:0.004731,((POMEPI:0.005029,((((NEPHCU:1.0E-6,NEPHUN:0.001668)[&label=65]:8.32E-4,NEPHME:0.001666)[&label=17]:1.0E-6,(NEPHS4:8.59E-4,NEPHSU:0.001667)[&label=66]:8.34E-4)[&label=23]:1.0E-6,NEPHSP:8.33E-4)[&label=99]:0.00384)[&label=79]:0.002971,(NEPHS3:0.003255,SAPISP2:0.003468)[&label=57]:8.24E-4)[&label=94]:0.003588)[&label=77]:0.00304,LEPIS4:0.009225)[&label=100]:0.060335)[&label=44]:4.76E-4)[&label=100]:0.044782,((GONYSP:0.014154,(AQUILBE:1.0E-6,AQILMI:1.0E-6)[&label=100]:0.034042)[&label=97]:0.033809,((((((((DURIGRI:8.58E-4,DURIGR:0.001748)[&label=86]:0.002496,DURIS:0.002735)[&label=42]:0.00185,DURIGRA:0.003626)[&label=97]:0.014942,(SCAPMA:0.006037,((HERISI:0.009753,(STERCO:0.003394,(((STERST:8.56E-4,STERRU:1.0E-6)[&label=87]:0.00172,(STERRY:1.0E-6,STERS1:1.0E-6)[&label=94]:1.0E-6)[&label=85]:0.002572,STERS:0.002589)[&label=85]:0.001816)[&label=98]:0.010654)[&label=90]:0.001673,SCAPAL:0.009567)[&label=33]:8.61E-4)[&label=82]:0.004478)[&label=42]:0.001019,PTERSU:0.013223)[&label=45]:0.001547,PENTAD:0.011471)[&label=97]:0.0082,((((MICRBL:0.002573,(MICROS:1.0E-6,MICRST:1.0E-6)[&label=76]:1.0E-6)[&label=59]:8.58E-4,(MICRHI:1.0E-6,(MICRCI:1.0E-6,MICRLA:1.0E-6)[&label=33]:1.0E-6)[&label=47]:1.0E-6)[&label=71]:8.45E-4,MICRFI:8.63E-4)[&label=98]:0.021584,LEPTCA:0.014811)[&label=95]:0.006546)[&label=98]:0.026503,((DRYOBE:8.66E-4,DRYOLA:0.002946)[&label=98]:0.007783,((ANISLA:0.009276,((((VATIEN:0.002528,((VATINI:0.001745,(VATISA:8.7E-4,VATIMI:1.0E-6)[&label=88]:8.73E-4)[&label=87]:0.001744,VATIOBOB:8.67E-4)[&label=37]:8.25E-4)[&label=27]:1.38E-4,VATIDU:0.003494)[&label=56]:8.75E-4,VATIOD:0.001723)[&label=9]:1.0E-6,VATISP2:8.61E-4)[&label=88]:0.006574)[&label=93]:0.011491,(((DIPTCA:1.0E-6,DIPTPASB:1.0E-6)[&label=97]:1.0E-6,DIPTCASP:8.65E-4)[&label=99]:0.017221,((((HOPDR:8.49E-4,HOPDR1:0.001747)[&label=99]:0.005212,(HOPENE:8.6E-4,HOPEBR:0.002581)[&label=82]:1.0E-6)[&label=100]:0.010723,((SHORFAGU_1:1.0E-6,((((SHORSP2:1.0E-6,SHORBA:1.0E-6)[&label=93]:1.0E-6,(SHORPAT:1.0E-6,SHORSP4:8.36E-4)[&label=33]:2.5E-5)[&label=15]:1.0E-6,((SHORSP1:1.0E-6,(SHORFAGUE_2:1.0E-6,SHORGI:1.0E-6)[&label=16]:1.0E-6)[&label=17]:1.0E-6,SHORFAGT:1.0E-6)[&label=3]:1.0E-6)[&label=1]:1.0E-6,SHORSP3:8.6E-4)[&label=24]:8.61E-4)[&label=97]:0.015491,(SHOROC:1.0E-6,(SHORCO:1.0E-6,SHOAG:1.0E-6)[&label=95]:1.0E-6)[&label=98]:0.007258)[&label=27]:0.002569)[&label=44]:0.003279,(PARAMA:0.005098,((PARAMAC:8.6E-4,PARATO:0.004301)[&label=87]:0.005013,((((SHORPI:1.0E-6,SHORBECC:1.0E-6)[&label=94]:3.31E-4,SHORAM:1.0E-6)[&label=61]:7.99E-4,(SHORSP5:0.00783,(SHORFA:1.0E-6,(SHORPARSVE:8.59E-4,(((SHORSC:1.0E-6,SHORFE:1.0E-6)[&label=14]:1.0E-6,(((SHORPAU:1.0E-6,(SHORPAL:1.0E-6,SHORMASB2:0.002584)[&label=41]:1.0E-6)[&label=86]:1.0E-6,SHORSP9:1.0E-6)[&label=12]:1.0E-6,(SHORLE:1.0E-6,(SHORSP6:1.0E-6,SHORMASB:1.0E-6)[&label=15]:1.0E-6)[&label=3]:1.0E-6)[&label=0]:1.0E-6)[&label=0]:1.0E-6,SHORMASM:1.0E-6)[&label=10]:1.0E-6)[&label=52]:8.62E-4)[&label=66]:8.52E-4)[&label=41]:0.002324)[&label=94]:0.006958,((SHORLA:1.0E-6,SHORASA:0.00172)[&label=78]:8.57E-4,(((SHORBI:0.007837,SHORAT:8.62E-4)[&label=91]:0.002584,(SHORMA:1.0E-6,(SHORHA1:1.0E-6,SHORHA2:8.6E-4)[&label=95]:0.003438)[&label=43]:8.58E-4)[&label=15]:1.0E-6,(SHOREX:8.64E-4,(SHOROBO:0.001721,SHORDO:1.0E-6)[&label=17]:1.0E-6)[&label=76]:0.002589)[&label=70]:8.6E-4)[&label=94]:0.002021)[&label=69]:0.002482)[&label=39]:0.001694)[&label=59]:0.003493)[&label=80]:0.00292)[&label=70]:0.001955)[&label=56]:0.003579)[&label=98]:0.081243)[&label=57]:0.001655)[&label=100]:0.03687)[&label=100]:0.004142,(((((SYZYS1:1.0E-6,SYZYSP:0.001716)[&label=98]:0.006041,(SYZYS29:1.0E-6,((SYZYS38:8.56E-4,(((SYZYS28:1.0E-6,SYZYS32:8.27E-4)[&label=16]:2.6E-5,(SYZYS39:1.0E-6,(SYZYS15:1.0E-6,(SYZYS40:1.0E-6,SYZYS41:1.0E-6)[&label=19]:1.0E-6)[&label=26]:1.0E-6)[&label=67]:8.54E-4)[&label=7]:1.0E-6,SYZYS19:1.0E-6)[&label=5]:1.0E-6)[&label=35]:8.55E-4,(SYZYS3:1.0E-6,(SYZYS25:0.001711,SYZYS30:1.0E-6)[&label=29]:1.0E-6)[&label=37]:1.0E-6)[&label=68]:0.001713)[&label=44]:8.56E-4)[&label=8]:8.56E-4,((SYZYS34:0.003437,(SYZYS14:0.006114,SYZYS8:0.0026)[&label=28]:8.24E-4)[&label=30]:8.65E-4,((SYZYS42:0.001777,SYZYS33:1.0E-6)[&label=65]:0.001713,SYZYS4:0.007775)[&label=20]:1.0E-6)[&label=2]:1.0E-6)[&label=35]:7.23E-4,((SYZYS23:8.56E-4,SYZYS22:8.55E-4)[&label=43]:1.0E-6,SYZYS17:0.002576)[&label=50]:9.92E-4)[&label=98]:0.030219,(CRYPMA:0.02957,(OXYSBE:0.061324,((((PTERS1:1.0E-6,PTERCR:1.0E-6)[&label=86]:1.0E-6,PTERMU:1.0E-6)[&label=100]:0.009918,(PTERAZ:0.003612,PTEREC:0.008719)[&label=59]:7.28E-4)[&label=100]:0.026,(((((MEMEAR:1.0E-6,MEMECA:0.003057)[&label=52]:0.001852,LIJNLA:0.003621)[&label=38]:1.0E-6,MEMEFL:1.0E-6)[&label=16]:1.0E-6,(MEMEPA:1.0E-6,MEMELO:1.0E-6)[&label=49]:0.003057)[&label=46]:1.0E-6,MEMEME:0.003056)[&label=99]:0.038704)[&label=35]:0.002664)[&label=100]:0.062315)[&label=96]:0.022943)[&label=100]:0.040961)[&label=100]:0.005401)[&label=100]:0.019673,LEEAIN:0.060678)[&label=100]:0.004148,((DILLEX:0.003798,DILLSU:0.003815)[&label=100]:0.102504,((STROCE:0.031024,(ANACFR:0.073432,(OPILX:0.085075,OCHAAM:0.018505)[&label=81]:0.002477)[&label=100]:0.009946)[&label=100]:0.016898,((((ALANJAJAE:8.47E-4,ALANSP1:1.0E-6)[&label=85]:7.67E-4,(ALANJAJ1:8.48E-4,ALANJAJ2:1.0E-6)[&label=85]:9.31E-4)[&label=100]:0.047525,MASTRO:0.02708)[&label=100]:0.011007,((((BARRCU:1.0E-6,BARRLA:1.0E-6)[&label=100]:0.046975,(SYMPCO:8.4E-4,(SYMPCR:0.001715,(SYMPSP2:0.001208,SYMPSP1:1.0E-6)[&label=95]:0.00346)[&label=76]:8.68E-4)[&label=99]:0.038151)[&label=23]:0.002226,(((SAPOXS3:0.001679,((((SAPOXS1:9.43E-4,SAPOXS2:8.55E-4)[&label=80]:0.001715,MADHKI:1.0E-6)[&label=43]:8.54E-4,PALAS1:0.001715)[&label=14]:1.0E-6,(PALAS2:8.55E-4,(((PALACA:8.56E-4,PALAGU:8.55E-4)[&label=11]:1.0E-6,PALASE:1.0E-6)[&label=11]:1.0E-6,PALAEL:8.55E-4)[&label=20]:1.0E-6)[&label=87]:0.001709)[&label=89]:0.002605)[&label=100]:0.029634,((((SAURSP1:1.0E-6,SAURSU:1.0E-6)[&label=91]:1.0E-6,SAURLO:1.0E-6)[&label=92]:0.002637,SAURSP2:1.0E-6)[&label=98]:0.05285,((ARDIS4:0.008278,((ARDIFE:1.0E-6,ARDIS3:1.0E-6)[&label=97]:0.006933,(ARDIS1:1.0E-6,ARDIS2:8.58E-4)[&label=96]:0.001737)[&label=79]:3.56E-4)[&label=99]:0.101142,((DIOSBO:8.51E-4,DIOSEL:0.005389)[&label=89]:0.003442,(DIOSAR:0.004308,(DIOSSP2:8.54E-4,(DIOSPE:0.001715,((DIOSFE:0.003471,DIOKO:0.004293)[&label=88]:0.002575,(((((DIOSSP4:1.0E-6,(DIOSSP5:1.0E-6,DIOSSU:8.36E-4)[&label=27]:2.0E-5)[&label=36]:0.005166,DIOSTO:0.004323)[&label=11]:1.0E-6,(((DIOSOL:0.002232,DIOSSB:0.002047)[&label=58]:0.001707,DIOSCL:0.003102)[&label=56]:0.001194,DIOSSP3:0.003431)[&label=6]:1.0E-6)[&label=6]:1.0E-6,DIOSBU:0.00279)[&label=46]:0.001717,(DIOSLA:0.002572,(DIOSSP1:0.006876,DIOSWA:1.0E-6)[&label=8]:1.0E-6)[&label=71]:8.61E-4)[&label=60]:0.002577)[&label=7]:1.0E-6)[&label=24]:8.57E-4)[&label=32]:0.00172)[&label=32]:1.0E-6)[&label=100]:0.022369)[&label=47]:0.002829)[&label=20]:7.6E-4)[&label=20]:8.8E-4,((ADINAC:1.0E-6,ADINS1:0.004271)[&label=100]:0.02322,THEAX:0.03704)[&label=35]:0.003041)[&label=19]:6.39E-4)[&label=100]:0.02751,((ILEXCY:0.046761,(((STEMUM:0.002575,STEMMA:8.52E-4)[&label=100]:0.004115,GROMQU:0.007085)[&label=100]:0.073077,(GONOSP:1.0E-6,GONOMI:1.0E-6)[&label=100]:0.034945)[&label=78]:0.005987)[&label=100]:0.008376,(((ERYCCR:0.002435,(ERYCGL:0.001202,ERYCST:0.006495)[&label=92]:0.002185)[&label=100]:0.110771,((OLEASP:8.27E-4,CHIOSP4:8.81E-4)[&label=100]:0.022308,((TEIJSI:0.00607,TEIJCO:0.010367)[&label=85]:4.82E-4,VITEVI:0.0072)[&label=100]:0.055039)[&label=100]:0.023904)[&label=100]:0.001447,((UTANSP:0.098571,(((TABEAN:0.003864,TABEPA:0.004002)[&label=98]:0.037248,DYERCO:0.017219)[&label=97]:0.014311,NORRMA:0.073967)[&label=39]:0.001942)[&label=95]:0.00896,((((((PARVSP:8.53E-4,UROPCO:1.0E-6)[&label=77]:0.001907,(UROPSP3:0.004284,(((UROPSP4:1.0E-6,UROPSP5:0.00308)[&label=81]:0.006089,(UROPS2:8.47E-4,UROPS1:1.0E-6)[&label=91]:0.002934)[&label=55]:0.003109,PLEISP:0.009698)[&label=36]:7.94E-4)[&label=38]:0.001528)[&label=26]:0.002268,UROPWO:0.002935)[&label=100]:0.018074,(LASIRO:0.066866,(SAPRSP:0.043441,((GAERVA:0.043358,PSYCSP:0.04024)[&label=73]:0.003766,((PRISSP:1.0E-6,PRISBE:1.0E-6)[&label=97]:0.005032,RENNEL:0.007012)[&label=89]:0.005264)[&label=92]:0.008419)[&label=99]:0.030032)[&label=85]:0.005001)[&label=99]:0.020217,GARDLO:0.046892)[&label=94]:0.005318,((NEONSP:0.001143,NEONSU:0.001442)[&label=100]:0.031957,((CANTCO:0.020284,(((IXORPU:8.57E-4,IXORSP1:1.0E-6)[&label=95]:0.001691,IXORGL:0.002593)[&label=98]:0.007722,('IXORS2':8.53E-4,IXORSP3:1.0E-6)[&label=99]:0.007101)[&label=98]:0.013597)[&label=98]:0.003909,(DISCSP:0.014989,((TARESP1:0.00458,TARESP2:1.0E-6)[&label=85]:0.009238,(RUBIX1:0.011218,((AIDISP2:8.55E-4,AIDISP1:1.0E-6)[&label=98]:0.006894,(GARDEL:0.009442,(PORTCA:0.004099,RUBIX2:0.002811)[&label=68]:0.001034)[&label=47]:8.4E-4)[&label=56]:8.62E-4)[&label=18]:1.0E-6)[&label=33]:5.98E-4)[&label=97]:0.008241)[&label=100]:0.0282)[&label=72]:0.00232)[&label=100]:0.019925)[&label=100]:0.023185)[&label=100]:0.022924)[&label=100]:0.007347)[&label=100]:0.002068)[&label=100]:0.015462)[&label=100]:0.003879)[&label=68]:0.001825)[&label=100]:0.038424)[&label=66]:0.004828)[&label=100]:0.02437)[&label=100]:1.0E-6):0.373822,GNETGN:0.373822);


	tree 3 = [ultrametric_unconstrained] ((ANISBE:425.280936,(((((XANTPE:2.833333,((XANTSP2:2,XANTSP3:2):0.4,((XANTBE:1.333333,XANTCL:1.333333):0,XANTPA:1.333333):1.066667):0.433333):4.80303,(XANTSP1:1.6,(((XANTRU:0.5,XANTGR:0.5):0,XANTMA:0.5):0,XANTFE:0.5):1.1):6.036364):2.613636,XANTST:10.25):143.865385,(((CRUDRE:16,(SINDLE:2.25,(SINDCO:0,(SINDSP:0,SINDBE:0):0):2.25):13.75):2.833333,SARADE:18.833333):102.452381,(((ADENX:32.666667,(ARCHJI:4.5,ARCHTR:4.5):28.166667):86.708333,(FORDSP:0,FABABR:0):119.375):0,(KOOMEX:30.666667,(DIALKU:0,DIALKUKU:0):30.666667):88.708333):1.910714):32.82967):121.720461,(((PRUNGR:146.36,(((GIRONE:0.5,GIROSU:0.5):94,(((FICUS5:1,FICUS6:1):4.8,((((FICUS1:2.714286,((FICUSE:2.333333,(FICUBE:0,FICUME:0):2.333333):0.380952,FICUAU:2.714286):0):0,FICUS2:2.714286):0,FICUS4:2.714286):0.035714,FICUS3:2.75):3.05):43.7,(((ARTOIN:9.4,((ARTOOD2:0.5,ARTOOD1:0.5):4.25,(ARTOAN:3,ARTOME:3):1.75):4.65):4.8,((ARTOS1:4,ARTOTA:4):10.2,ARTOS2:14.2):0):0,(ARTOKE:4,ARTONI:4):10.2):35.3):45):35.25,(ZIZIS1:103.5,RHAMSP:103.5):26.25):16.61):37.515,((LITHLE:2.5,LITHTE2:2.5):1.785714,((CASTSP:1.5,CASTMO:1.5):2.785714,(LITHCL:2,(LITHTE1:2,LITHNI:2):0):2.285714):0):179.589286):88.680166,((((((((KOSTHE:4.666667,(PARIEL:4.666667,ATUNRA:4.666667):0):151.289086,BHESPA:155.955752):0,((GARCSP2:28.090909,((((GARCS7:1.5,GARCSP3:1.5):0.166667,GARCSA:1.666667):16.458333,(((GARCMA:0,GARCS6:0):8.25,(GARCS5:8.25,GARCS4:8.25):0):3.95,GARCSPI:12.2):5.925):8.475,(GARCLA:13.5,GARCHA:13.5):13.1):1.490909):120.681818,(((CALLS3:4.333333,((CALLS1:2,(CALLS2:2,(CALLWO:0.5,CALLFE:0.5):1.5):0):1.4,CALLDE:3.4):0.933333):28.466667,(KAYEFE:4.5,(KAYEOB:4.5,(KAYEMA:4.5,KAYES1:4.5):0):0):28.3):71.654545,CRATFO:104.454545):44.318182):7.183025):0,((((((HYDNSM:0,HYDNSB:0):0,HYDNBO:0):0,HYDNS2:0):21.625,(HYDNWO:11.25,((HYDNKU:1,HYDNS1:1):6,HYDNPI:7):4.25):10.375):31.375,(RYPAHI:0.75,((RYPAS1:0,RYPAHU:0):0,RYPAQU:0):0.75):52.25):53.190476,((((FLACRU:12.5,SCOLSP:12.5):10.833333,HOMAIN:23.333333):42.416667,CASEGR:65.75):40.440476,(RINOLO:22.6,((RINOS2:2,(RINOS3:1.5,RINOS1:1.5):0.5):20.6,RINOHO:22.6):0):83.590476):0):49.765276):0,(CARRSP:149.735294,((((DRYPLO:1.666667,(DRYSP1:0.5,DRYPFA:0.5):1.166667):3.833333,DRYPPO:5.5):0.166667,(DRYPER:2,DRYPMY:2):3.666667):143.818182,(GALEFU:149.484848,(((((APORBE:3.666667,(APORBU:2.5,APORSU1:2.5):1.166667):0.933333,(((APORS4:2,APORSA:2):1.166667,(APORAC:2.25,((APORS2:2,APORS1:2):0.25,APORSU2:2.25):0):0.916667):0.119048,APORS3:3.285714):1.314286):4.844444,(((BACCPY:1,BACCS2:1):1.428571,(BACCCO:2,(BACCSA:2,(BACCLA:0.333333,(BACCRA:0,BACCS3:0):0.333333):1.666667):0):0.428571):1.321429,BACCS1:3.75):5.694444):72.68599,(ANTILE:1.8,(ANTIST:1.8,((ANTISP2:1.5,ANTILI:1.5):0.3,ANTISP1:1.8):0):0):80.330435):48.792642,((CLEIHI:12,PHYLSP:12):118.923077,GLOCSP:130.923077):0):18.561772):0):0.250446):6.220458):0,(((TRIGMA:18,CHAECA:18):61.064516,((((NEOSSU:0,NEOSKI:0):13.333333,CHEIMO:13.333333):58.425287,((KOILLO:15,CEPHMA:15):33.428571,((PTYCAR:5.5,((BLUMSU:0.666667,(BLUMCA:0,BLUMBO:0):0.666667):3.733333,(BLUMTO:0,BLUMKU:0):4.4):1.1):30.763158,(HANCEU:36.263158,(((((MACAHU:0,(MACASP:0,MACALA:0):0):0,MACATR:0):6.6,MACABE:6.6):4.15,(MACALO:0,(MACABR:0,MACAHO:0):0):10.75):14.166667,(MALLS2:15.25,((MALLS1:1,MALLWR:1):8.333333,MALLLE:9.333333):5.916667):9.666667):11.346491):0):12.165414):23.330049):0,((ELATTA:38,ERISLE:38):6.8,(PIMEGR3:0.666667,(PIMEGR1:0.5,PIMEGR2:0.5):0.166667):44.133333):26.958621):7.305895):23.404234,CTENPA:102.46875):53.487002):54.416149,(((LOPHBE:1.5,LOPHSU:1.5):32.166667,SALASP:33.666667):120.083333,(((ELAECL:12,ELAENI:12):33.333333,SLOAJA:45.333333):50.266667,(CONAS2:8,CONAS1:8):87.6):58.15):56.621901):52.270029,((((CRYPMA:121.405405,(OXYSBE:76.153846,((((MEMELO:0,MEMEPA:0):4.5,((LIJNLA:4.25,(MEMEAR:2.5,MEMECA:2.5):1.75):0,MEMEFL:4.25):0.25):0.071429,MEMEME:4.571429):64.678571,((PTERMU:0,(PTERCR:0,PTERS1:0):0):14.8,(PTEREC:10.5,PTERAZ:10.5):4.3):54.45):6.903846):45.251559):0,(((SYZYS4:7.4,(SYZYS33:1.5,SYZYS42:1.5):5.9):0,((SYZYS34:7.352941,(SYZYS14:7.352941,SYZYS8:7.352941):0):0,((SYZYS1:1.5,SYZYSP:1.5):4.571429,(SYZYS29:4.166667,(SYZYS30:1.545455,((((((SYZYS15:0,SYZYS41:0):0,SYZYS40:0):0,SYZYS39:0):0.75,(SYZYS19:0.5,(SYZYS38:0.5,(SYZYS28:0.5,SYZYS32:0.5):0):0):0.25):0.795455,SYZYS25:1.545455):0,SYZYS3:1.545455):0):2.621212):1.904762):1.281513):0.047059):0.295652,(SYZYS22:2,(SYZYS17:2,SYZYS23:2):0):5.695652):113.709753):93.396481,(((((((WALSSXIII:2,WALSSXI:2):2.333333,WALSSXII:4.333333):16.266667,((DYSOS4:0,DYSOS5:0):8.09375,((((REINHU:7.318182,LANSD:7.318182):0,(((AGLAS24:5.375,(((AGLAS1:2.846154,(AGLAS13:2.846154,((AGLAS9:0,AGLAS7:0):2.846154,((AGLAS10:2.846154,(MELIXXI:2.846154,((AGLASI:0,AGLASP:0):2.8,((DYSOS1:0,DYSOSP:0):0.666667,DYSOS13:0.666667):2.133333):0.046154):0):0,(AGLAS15:0.5,AGLARU:0.5):2.346154):0):0):0):0.010989,AGLAS2:2.857143):2.517857,AGLAS11:5.375):0):0.572368,((AGLASXI:0.5,AGLAS4:0.5):3.166667,AGLAS12:3.666667):2.280702):0.052632,AGLAS3:6):1.318182):0.604895,(((DYSOS10:2.333333,DYSOS6:2.333333):0,DYSOS3:2.333333):0.416667,DYSOS8:2.75):5.173077):0.170673,((CHISSP2:0,CHISSP4:0):7.25,(CHISS5:4.5,DYSOS14:4.5):2.75):0.84375):0):12.50625):67.321053,((GLYCMA:2.5,GLYCSP:2.5):85.421053,SIMASP:87.921053):0):25.472206,(((LEPIS3:11,(LEPITE:8,LEPIFR:8):3):7.25,((POMEPI:8.571429,(((NEPHS4:2,NEPHSU:2):0.5,(NEPHME:2,NEPHSP:2):0.5):0,(NEPHUN:1.5,NEPHCU:1.5):1):6.071429):3.428571,(NEPHS3:5.5,SAPISP2:5.5):6.5):6.25):4.442308,LEPIS4:22.692308):90.700951):0,((CAMPAU:68.235294,(PARISP:18.4375,(((DRYMLU:5.333333,(SEMEEU:0,SEMERU:0):5.333333):0,(MELATO:0,((MELAS2:0,((MELASP:0,MELABU:0):0,MELABE:0):0):0,MELAS1:0):0):5.333333):13.104167,((SWINFO:0,SWINGL:0):18.4375,(GLUTRU:9,(GLUTMA:9,(GLUTLA:9,GLUTWA:9):0):0):9.4375):0):0):49.797794):4.369969,((BUCHSE:41,ANACSP:41):31.142857,(TRIOMA:25.368421,((((DACRCO:0,DACRRU:0):1.75,(DACRRURU:1.75,DACRLA:1.75):0):3.8125,((((CANALI:0.5,CANASP:0.5):5.0625,CANASP2:5.5625):0,((DACRYRO2:0.5,DACRYRO1:0.5):2.75,(DACRSP:1,DACRIN:1):2.25):2.3125):0,(SANTTO:4,((SANTAPVA:2,(SANTSP:2,BURSXXI:2):0):0,SANTAP:2):2):1.5625):0):0.715278,(SANTGR:3,SANTOB:3):3.277778):19.090643):46.774436):0.462406):40.787995):98.509599,((((DRYOLA:3,DRYOBE:3):39.183333,((ANISLA:16,((((VATIEN:4.8,(((VATIMI:0.5,VATISA:0.5):1.5,VATINI:2):2,VATIOBOB:4):0.8):0.2,VATIDU:5):0,VATIOD:5):0,VATISP2:5):11):21.051724,(((DIPTPASB:0,DIPTCA:0):0.333333,DIPTCASP:0.333333):33.911565,((((HOPEBR:2.5,HOPENE:2.5):4.25,(HOPDR:2,HOPDR1:2):4.75):21.779412,((SHORFAGU_1:1.1,((SHORGI:0.222222,((((SHORSP2:0,SHORBA:0):0.222222,(SHORSP4:0.222222,(SHORPAT:0.222222,SHORSP3:0.222222):0):0):0,SHORFAGUE_2:0.222222):0,SHORSP1:0.222222):0):0,SHORFAGT:0.222222):0.877778):24.284615,((SHORCO:0,SHOAG:0):0,SHOROC:0):25.384615):3.144796):0.905371,(PARAMA:21.034483,((PARAMAC:4,PARATO:4):14.464286,((((SHORPI:0,SHORBECC:0):0,SHORAM:0):6.0625,(SHORSP5:3.230769,((SHORPARSVE:0.454545,((SHORMASB:0.4,((((SHORPAL:0.4,(SHORPAU:0.4,SHORMASB2:0.4):0):0,SHORSP9:0.4):0,SHORMASM:0.4):0,((SHORSP6:0,SHORSC:0):0,SHORFE:0):0.4):0):0,SHORLE:0.4):0.054545):0.878788,SHORFA:1.333333):1.897436):2.831731):8.822115,((SHORLA:1.5,SHORASA:1.5):5.3,((SHOREX:1.333333,(SHORDO:1.333333,SHOROBO:1.333333):0):5.466667,((SHORBI:6.8,SHORAT:6.8):0,(SHORMA:4.333333,(SHORHA1:0.5,SHORHA2:0.5):3.833333):2.466667):0):0):8.084615):3.57967):2.570197):8.4003):4.810115):2.806826):5.131609):121.79257,((LEPTCA:38.375,(MICRFI:2,((MICRBL:1.166667,(MICRST:0,MICROS:0):1.166667):0,(MICRCI:0,(MICRLA:0,MICRHI:0):0):1.166667):0.833333):36.375):11.842391,((PTERSU:34,(PENTAD:32,((HERISI:25.444444,(STERCO:8,(((STERS1:0,STERRY:0):1.75,(STERST:0.5,STERRU:0.5):1.25):3.65,STERS:5.4):2.6):17.444444):0,(SCAPAL:13.5,SCAPMA:13.5):11.944444):6.555556):2):0.666667,(DURIGRA:7.75,((DURIGRI:2,DURIGR:2):3.333333,DURIS:5.333333):2.416667):26.916667):15.550725):113.758512):0.047352,((AQUILBE:0,AQILMI:0):50,GONYSP:50):114.023256):47.879601):2.89903):40.181367,(LEEAIN:252.072816,((HELIPE:213.159574,(((DRACSP:125,PINAAU:125):39.186813,((((PHOEGR:6,ALSEBA:6):3.615385,((((((((((((LITSFE:0.5,LITSCO:0.5):1.323529,((LITSSP1:1,((LITSSP5:0.333333,LITSSP2:0.333333):0,LITSSP3:0.333333):0.666667):0.8,LITSSP8:1.8):0.023529):0,(LITSAN:0,LITSME:0):1.823529):0,(LITSSP4:1.666667,(LITSAC1:1.5,LITSAC2:1.5):0.166667):0.156863):0,LITSSP9:1.823529):0,LITSLA:1.823529):0,(LITSSP10:0,LITSFU:0):1.823529):0,LITSCA:1.823529):0.898693,LITSRU:2.722222):3.677778,(LITSSP6:3.5,LITSSP7:3.5):2.9):0.933333,CINNJA:7.333333):0,((ACTISP:0.5,ACTIPR:0.5):0.5,ACTIBO:1):6.333333):2.282051):43.915865,(PROTME:41.166667,((CRYPER:0,CRYPTO:0):33.6,(ENDICO:16.333333,(BEILGL:9.5,BEILTA:9.5):6.833333):17.266667):7.566667):12.364583):82.502458,(((HORSGR:0.5,HORSFL:0.5):13.6875,((GYMNFA:2,(GYMNFO:0.5,MYRXS1:0.5):1.5):4,((KNEMS3:2,(((KNEMS2:1,(KNEMS7:1,(MYRXS2:1,KNEMSE:1):0):0):0,((KNEMS6:0.5,KNEMS1:0.5):0.166667,KNEMS4:0.666667):0.333333):0.25,KNEMS5:1.25):0.75):2.727273,(MYRISIII:0.5,MYRIS4:0.5):4.227273):1.272727):8.1875):117.987939,((MAGNAS:3.333333,(MAGNGI:0.5,MAGNS1:0.5):2.833333):121.130081,(((MAASSU:9,MAASGL:9):16.206897,(((((POPOSP1:1.666667,(POPOHI:0,POPOPI:0):1.666667):10.083333,MITRMA:11.75):4.211538,(MITRLO:15.961538,((HUBERU:12.5,MEIOSP:12.5):3.461538,((ANNOX2:15.961538,(((POLYBU:7.5,(POLYBO:7.5,((POLYSP5:1.666667,POLYCA1:1.666667):0,POLYCA2:1.666667):5.833333):0):0,POLYSP1:7.5):4.928571,POLYSP3:12.428571):3.532967):0,((SAGELA:0,SAGESA:0):12.625,((NEOUPR:1.5,ANNOX4:1.5):10.333333,((PHAESP:2.333333,(ANNOX3:0,ANNOX1:0):2.333333):0.166667,MONOLA:2.5):9.333333):0.791667):3.336538):0):0):0):0,(PHAEOP:7.333333,(ANNOX5:2,ANNOX6:2):5.333333):8.628205):5.334758,MONOEU:21.296296):3.9106):23.898367,((MEZZMA:21.5,DREPHA:21.5):27.605263,((UVARSXI:49.105263,(GONITA:8,((GONISP:4.333333,(GONIPA:2.5,GONIME:2.5):1.833333):2.666667,GONIVE:7):1):41.105263):0,XYLOMA:49.105263):0):0):75.358151):7.712024):3.858269):28.153105):41.297058,(MELISP:0,MELISU:0):205.483871):7.675704):32.606279,((DILLSU:6,DILLEX:6):204.252252,(((ANACFR:109.333333,(OCHAAM:93.5,OPILX:93.5):15.833333):0.166667,STROCE:109.5):95.087156,((MASTRO:79.8,((ALANJAJ2:0.5,ALANJAJ1:0.5):1,(ALANSP1:0.5,ALANJAJAE:0.5):1):78.3):99.266667,(((((SAPOXS3:7.2,(((PALAEL:0.75,(PALASE:0.666667,(PALAS2:0.666667,PALACA:0.666667):0):0.083333):0.05,PALAGU:0.8):2.866667,(((SAPOXS1:1,SAPOXS2:1):1.666667,MADHKI:2.666667):0.833333,PALAS1:3.5):0.166667):3.533333):74.629268,((((SAURSP1:0,SAURSU:0):0,SAURLO:0):3,SAURSP2:3):78.829268,((ARDIS4:9.2,((ARDIFE:0,ARDIS3:0):7.75,(ARDIS1:0.5,ARDIS2:0.5):7.25):1.45):72.629268,((DIOSBO:5,DIOSEL:5):9.789474,(DIOSAR:14.789474,(DIOSSP2:12.75,(DIOSPE:12.533333,((DIOKO:6.5,DIOSFE:6.5):6.033333,((DIOSTO:7.777778,(((DIOSCL:6,(DIOSOL:3.5,DIOSSB:3.5):2.5):1.5,DIOSSP3:7.5):0.277778,((DIOSSP4:0.333333,(DIOSSP5:0.333333,DIOSSU:0.333333):0):7.444444,DIOSBU:7.777778):0):0):1.888889,(DIOSLA:5.333333,(DIOSSP1:5.333333,DIOSWA:5.333333):0):4.333333):2.866667):0):0.216667):2.039474):0):67.039795):0):0):0,((ADINAC:3.5,ADINS1:3.5):49.166667,THEAX:52.666667):29.162602):0.872859,((SYMPCO:5.25,((SYMPSP1:1,SYMPSP2:1):4.25,SYMPCR:5.25):0):72.583333,(BARRCU:0,BARRLA:0):77.833333):4.868794):96.364539,((ILEXCY:114.5,((GONOSP:0,GONOMI:0):110.6,(GROMQU:10.333333,(STEMMA:2.5,STEMUM:2.5):7.833333):100.266667):3.9):64.566667,((ERYCCR:7.666667,(ERYCST:6.5,ERYCGL:6.5):1.166667):171.4,(((CHIOSP4:1,OLEASP:1):83.2,(VITEVI:14,(TEIJCO:14,TEIJSI:14):0):70.2):92.186364,((UTANSP:115.8,((DYERCO:59.666667,(TABEAN:7,TABEPA:7):52.666667):37.333333,NORRMA:97):18.8):25.764103,((GARDLO:107,((((PARVSP:0.5,UROPCO:0.5):12.75,((((UROPSP4:2.5,UROPSP5:2.5):7,(UROPS1:0.5,UROPS2:0.5):9):3.75,PLEISP:13.25):0,UROPSP3:13.25):0):2.638889,UROPWO:15.888889):66.111111,(LASIRO:82,(SAPRSP:62.166667,((GAERVA:44,PSYCSP:44):0,(RENNEL:10,(PRISSP:0,PRISBE:0):10):34):18.166667):19.833333):0):25):0,((NEONSU:2,NEONSP:2):82.941176,((CANTCO:37.4,((IXORSP3:0.5,IXORS2:0.5):15.1,((IXORSP1:0.5,IXORPU:0.5):3.166667,IXORGL:3.666667):11.933333):21.8):0,(DISCSP:17.666667,(RUBIX1:15.5,((TARESP1:4,TARESP2:4):10.857143,((AIDISP1:0.5,AIDISP2:0.5):11.3,(GARDEL:10.333333,(PORTCA:6,RUBIX2:6):4.333333):1.466667):3.057143):0.642857):2.166667):19.733333):47.541176):22.058824):34.564103):34.822261):2.680303):0):0):0):25.520489):5.665096):35.513601):6.306962):2.910438):7.658676):9.913237):3.28068):149.445091):541.290015,GNETGN:966.570952);

	
	tree 4 = [ultrametric_constrained] ((((((PHOEGR:6,ALSEBA:6):3.576923,(CINNJA:7.291667,((ACTIBO:1,(ACTIPR:0.5,ACTISP:0.5):0.5):6.291667,(((((LITSAN:0,LITSME:0):1.823529,((LITSSP4:1.666667,(LITSAC1:1.5,LITSAC2:1.5):0.166667):0.156863,((LITSLA:0,LITSSP10:0):1.823529,(((LITSCA:1.823529,(((((LITSSP5:0.333333,LITSSP2:0.333333):0,LITSSP3:0.333333):0.666667,LITSSP1:1):0.8,LITSSP8:1.8):0.023529,(LITSCO:0.5,LITSFE:0.5):1.323529):0):0,LITSFU:1.823529):0,LITSSP9:1.823529):0):0):0):0.898693,LITSRU:2.722222):4.01462,LITSSP7:6.736842):0.554825,LITSSP6:7.291667):0):0):2.285256):43.923077,(PROTME:41.166667,((CRYPER:0,CRYPTO:0):33.6,(ENDICO:16.333333,(BEILGL:9.5,BEILTA:9.5):6.833333):17.266667):7.566667):12.333333):82.780899,(((HORSGR:0.5,HORSFL:0.5):13.6875,((GYMNFA:2,(MYRXS1:0.5,GYMNFO:0.5):1.5):4,((KNEMS3:2,(((((KNEMS6:0.5,KNEMS1:0.5):0,KNEMS4:0.5):0,KNEMS2:0.5):0.5,(KNEMS7:1,(MYRXS2:1,KNEMSE:1):0):0):0.25,KNEMS5:1.25):0.75):2.727273,(MYRIS4:0.5,MYRISIII:0.5):4.227273):1.272727):8.1875):118.391447,((((MAASGL:9.5,MAASSU:9.5):15.741379,(MONOEU:21.296296,(((((((SAGELA:0,SAGESA:0):12.625,(((PHAESP:2.333333,(ANNOX3:0,ANNOX1:0):2.333333):0.166667,MONOLA:2.5):9.333333,(ANNOX4:1.5,NEOUPR:1.5):10.333333):0.791667):3.336538,(ANNOX2:15.961538,(POLYSP3:12.428571,((POLYBU:7.5,(POLYBO:7.5,(POLYCA2:1.666667,(POLYCA1:1.666667,POLYSP5:1.666667):0):5.833333):0):0,POLYSP1:7.5):4.928571):3.532967):0):0,(HUBERU:12.5,MEIOSP:12.5):3.461538):0,MITRMA:15.961538):0,((POPOSP1:1.666667,(POPOHI:0,POPOPI:0):1.666667):12.333333,MITRLO:14):1.961538):0,(PHAEOP:7.333333,(ANNOX5:2,ANNOX6:2):5.333333):8.628205):5.334758):3.945083):24.048094,((DREPHA:21.5,MEZZMA:21.5):27.789474,((UVARSXI:49.289474,(GONITA:8,(((GONIME:2.5,GONIPA:2.5):1.833333,GONISP:4.333333):2.666667,GONIVE:7):1):41.289474):0,XYLOMA:49.289474):0):0):75.344673,(MAGNAS:3.333333,(MAGNGI:0.5,MAGNS1:0.5):2.833333):121.300813):7.944801):3.701952):212.406392,((PINAAU:125.5,DRACSP:125.5):223.187291,((MELISP:0,MELISU:0):337.925049,(HELIPE:330.752475,(((((((((((((HYDNWO:11.25,(HYDNPI:7,(HYDNKU:1,HYDNS1:1):6):4.25):10.375,((HYDNSB:0,(HYDNS2:0,HYDNBO:0):0):0,HYDNSM:0):21.625):31.375,(RYPAHI:0.75,(RYPAS1:0,(RYPAQU:0,RYPAHU:0):0):0.75):52.25):53.238095,(((RINOHO:22.6,(RINOS2:2,(RINOS1:1.5,RINOS3:1.5):0.5):20.6):0,RINOLO:22.6):83.638095,(CASEGR:66,(HOMAIN:23.333333,(FLACRU:12.5,SCOLSP:12.5):10.833333):42.666667):40.238095):0):50.222082,((BHESPA:156.460177,((PARIEL:4.666667,ATUNRA:4.666667):0,KOSTHE:4.666667):151.79351):0,((GARCSP2:28.090909,((GARCLA:13.5,GARCHA:13.5):13.1,((((GARCS4:8.25,GARCS5:8.25):0,(GARCMA:0,GARCS6:0):8.25):3.95,GARCSPI:12.2):5.925,((GARCSP3:1.5,GARCS7:1.5):0.166667,GARCSA:1.666667):16.458333):8.475):1.490909):121.181818,(((((CALLS1:2,(CALLS2:2,(CALLWO:0.5,CALLFE:0.5):1.5):0):1.4,CALLDE:3.4):0.933333,CALLS3:4.333333):28.466667,(KAYEFE:4.5,(KAYEOB:4.5,(KAYES1:4.5,KAYEMA:4.5):0):0):28.3):71.654545,CRATFO:104.454545):44.818182):7.18745):0):0,(((DRYPPO:5.666667,((DRYPER:2,DRYPMY:2):3.2,(DRYPLO:1.666667,(DRYPFA:0.5,DRYSP1:0.5):1.166667):3.533333):0.466667):144.393939,(GALEFU:150.060606,((GLOCSP:131.423077,(CLEIHI:12,PHYLSP:12):119.423077):0,((ANTILE:3,((ANTIST:0.75,(ANTISP1:0.75,ANTISP2:0.75):0):0,ANTILI:0.75):2.25):79.608696,((((BACCPY:1,BACCS2:1):1.428571,(BACCCO:2,(BACCSA:2,(BACCLA:0.333333,(BACCRA:0,BACCS3:0):0.333333):1.666667):0):0.428571):1.321429,BACCS1:3.75):5.694444,((((APORS4:2,APORSA:2):1.285714,APORS3:3.285714):0,(APORAC:2.25,((APORS2:2,APORS1:2):0.25,APORSU2:2.25):0):1.035714):1.314286,(APORBE:3.666667,(APORBU:2.5,APORSU1:2.5):1.166667):0.933333):4.844444):73.164251):48.814381):18.637529):0):0.262923,CARRSP:150.323529):6.136648):0,(CTENPA:102.5625,((CHAECA:18,TRIGMA:18):61.16129,((((NEOSSU:0,NEOSKI:0):13.333333,CHEIMO:13.333333):58.528736,(((PTYCAR:5.5,((BLUMSU:0.666667,(BLUMCA:0,BLUMBO:0):0.666667):3.733333,(BLUMTO:0,BLUMKU:0):4.4):1.1):30.763158,((((MACABR:0,(MACAHO:0,MACALO:0):0):10.75,(((MACAHU:0,MACASP:0):0,(MACATR:0,MACALA:0):0):6.6,MACABE:6.6):4.15):14.166667,((MALLLE:9.333333,(MALLS1:1,MALLWR:1):8.333333):5.916667,MALLS2:15.25):9.666667):11.346491,HANCEU:36.263158):0):12.165414,(KOILLO:15,CEPHMA:15):33.428571):23.433498):0,((ELATTA:38,ERISLE:38):7.4,(PIMEGR3:0.666667,(PIMEGR2:0.5,PIMEGR1:0.5):0.166667):44.733333):26.462069):7.299221):23.40121):53.897677):55.250567,((CONAS1:8,CONAS2:8):87.6,((ELAECL:12,ELAENI:12):33.333333,SLOAJA:45.333333):50.266667):116.110744):0,(SALASP:33.666667,(LOPHBE:1.5,LOPHSU:1.5):32.166667):178.044077):16.683701,(((PRUNGR:143.6,((ZIZIS1:103.5,RHAMSP:103.5):26.416667,(((((ARTOIN:9.4,((ARTOOD1:0.5,ARTOOD2:0.5):4.25,(ARTOAN:3,ARTOME:3):1.75):4.65):4.8,(ARTOS2:14.2,(ARTOTA:4,ARTOS1:4):10.2):0):0,(ARTONI:4,ARTOKE:4):10.2):35.3,((FICUS5:1,FICUS6:1):4.8,(((((FICUS3:2.714286,FICUAU:2.714286):0,(FICUSE:2.333333,(FICUME:0,FICUBE:0):2.333333):0.380952):0,FICUS2:2.714286):0,FICUS4:2.714286):0.035714,FICUS1:2.75):3.05):43.7):45.090909,(GIROSU:0.5,GIRONE:0.5):94.090909):35.325758):13.683333):45.612121,(ANISBE:189.212121,((LITHLE:2.5,LITHTE2:2.5):1.785714,((LITHCL:2,(LITHNI:2,LITHTE1:2):0):2.285714,(CASTSP:1.5,CASTMO:1.5):2.785714):0):184.926407):0):14.330252,((((XANTPE:2.833333,(XANTCL:2.4,(XANTPA:2.4,((XANTSP3:2,XANTSP2:2):0.4,XANTBE:2.4):0):0):0.433333):4.80303,(XANTSP1:1.6,(XANTRU:0.5,((XANTFE:0,XANTMA:0):0.333333,XANTGR:0.333333):0.166667):1.1):6.036364):2.613636,XANTST:10.25):144.480769,((SARADE:18.833333,((SINDLE:2.25,(SINDSP:0,(SINDCO:0,SINDBE:0):0):2.25):13.75,CRUDRE:16):2.833333):102.595238,(((FORDSP:0,FABABR:0):119.625,(ADENX:32.666667,(ARCHJI:4.5,ARCHTR:4.5):28.166667):86.958333):0,((DIALKU:0,DIALKUKU:0):30.666667,KOOMEX:30.666667):88.958333):1.803571):33.302198):48.811604):24.852072):5.335147,((((((((((REINHU:7.318182,LANSD:7.318182):0,((((AGLAS24:5.375,(((AGLAS1:2.846154,(((((((AGLASP:0,AGLASI:0):2.8,((DYSOS1:0,DYSOSP:0):0.666667,DYSOS13:0.666667):2.133333):0.046154,AGLAS10:2.846154):0,MELIXXI:2.846154):0,(AGLAS15:0.5,AGLARU:0.5):2.346154):0,(AGLAS9:0,AGLAS7:0):2.846154):0,AGLAS13:2.846154):0):0.010989,AGLAS2:2.857143):2.517857,AGLAS11:5.375):0):0.572368,AGLAS12:5.947368):0,(AGLAS4:0.5,AGLASXI:0.5):5.447368):0.052632,AGLAS3:6):1.318182):0.604895,(((DYSOS6:2.333333,DYSOS10:2.333333):0,DYSOS3:2.333333):0.416667,DYSOS8:2.75):5.173077):0.170673,((DYSOS14:4.5,CHISS5:4.5):2.75,(CHISSP2:0,CHISSP4:0):7.25):0.84375):0,(DYSOS4:0,DYSOS5:0):8.09375):12.50625,(WALSSXII:4.333333,(WALSSXI:2,WALSSXIII:2):2.333333):16.266667):67.321053,((GLYCMA:2.5,GLYCSP:2.5):85.421053,SIMASP:87.921053):0):25.618273,(((DRYMLU:18.375,((PARISP:3.142857,(((MELAS1:0,(MELASP:0,MELAS2:0):0):0,(MELABE:0,MELABU:0):0):0,MELATO:0):3.142857):15.232143,((SEMEEU:0,SEMERU:0):18.375,((SWINGL:0,SWINFO:0):18.375,(GLUTRU:9.25,(GLUTLA:9,(GLUTMA:7.5,GLUTWA:7.5):1.5):0.25):9.125):0):0):0):55.572368,(((BUCHSE:41,ANACSP:41):32.047619,(((SANTOB:3,SANTGR:3):3.277778,((((DACRYRO2:0.5,DACRYRO1:0.5):2.75,(DACRIN:1,DACRSP:1):2.25):2.3125,((CANALI:0.5,CANASP:0.5):5.0625,CANASP2:5.5625):0):0,((DACRRURU:1.75,((DACRRU:0,DACRCO:0):1,DACRLA:1):0.75):2.25,(SANTTO:4,(SANTAP:2,((SANTSP:2,BURSXXI:2):0,SANTAPVA:2):0):2):0):1.5625):0.715278):19.090643,TRIOMA:25.368421):47.679198):0.899749,CAMPAU:73.947368):0):36.327141,(((LEPIS3:11,(LEPIFR:8,LEPITE:8):3):7.25,((POMEPI:8.571429,((((NEPHCU:1.5,NEPHUN:1.5):1,NEPHME:2.5):0,(NEPHS4:2,NEPHSU:2):0.5):0,NEPHSP:2.5):6.071429):3.428571,(NEPHS3:5.5,SAPISP2:5.5):6.5):6.25):4.442308,LEPIS4:22.692308):87.582202):3.264816):99.329246,((GONYSP:49,(AQUILBE:0,AQILMI:0):49):115.837209,((((((((DURIGRI:2,DURIGR:2):3.333333,DURIS:5.333333):2.416667,DURIGRA:7.75):26.557692,(SCAPMA:26.111111,((HERISI:25.571429,(STERCO:8,(((STERST:0.5,STERRU:0.5):1.25,(STERRY:0,STERS1:0):1.75):3.65,STERS:5.4):2.6):17.571429):0.539683,SCAPAL:26.111111):0):8.196581):0.192308,PTERSU:34.5):0.9,PENTAD:35.4):14.252174,((((MICRBL:1.166667,(MICROS:0,MICRST:0):1.166667):0,(MICRHI:0,(MICRCI:0,MICRLA:0):0):1.166667):0.833333,MICRFI:2):37.125,LEPTCA:39.125):10.527174):114.167103,((DRYOBE:3,DRYOLA:3):39.183333,((ANISLA:16,((((VATIEN:4.8,((VATINI:2,(VATISA:0.5,VATIMI:0.5):1.5):2,VATIOBOB:4):0.8):0.2,VATIDU:5):0,VATIOD:5):0,VATISP2:5):11):21.051724,(((DIPTCA:0,DIPTPASB:0):0.333333,DIPTCASP:0.333333):33.911565,((((HOPDR:2,HOPDR1:2):4.75,(HOPENE:2.5,HOPEBR:2.5):4.25):21.779412,((SHORFAGU_1:1.1,((((SHORSP2:0,SHORBA:0):0.125,(SHORPAT:0.125,SHORSP4:0.125):0):0,((SHORSP1:0,(SHORFAGUE_2:0,SHORGI:0):0):0,SHORFAGT:0):0.125):0.097222,SHORSP3:0.222222):0.877778):24.284615,(SHOROC:0,(SHORCO:0,SHOAG:0):0):25.384615):3.144796):0.905371,(PARAMA:21.034483,((PARAMAC:4,PARATO:4):14.464286,((((SHORPI:0,SHORBECC:0):0,SHORAM:0):6.0625,(SHORSP5:3.230769,(SHORFA:1.333333,(SHORPARSVE:0.454545,(((SHORSC:0,SHORFE:0):0.4,(((SHORPAU:0.4,(SHORPAL:0.4,SHORMASB2:0.4):0):0,SHORSP9:0.4):0,(SHORLE:0,(SHORSP6:0,SHORMASB:0):0):0.4):0):0,SHORMASM:0.4):0.054545):0.878788):1.897436):2.831731):8.822115,((SHORLA:1.5,SHORASA:1.5):5.3,(((SHORBI:6.8,SHORAT:6.8):0,(SHORMA:4.333333,(SHORHA1:0.5,SHORHA2:0.5):3.833333):2.466667):0,(SHOREX:1.333333,(SHOROBO:1.333333,SHORDO:1.333333):0):5.466667):0):8.084615):3.57967):2.570197):8.4003):4.810115):2.806826):5.131609):121.635944):1.017932):48.031362):2.805957,(((((SYZYS1:1.5,SYZYSP:1.5):4.571429,(SYZYS29:4.166667,((SYZYS38:0.75,(((SYZYS28:0.5,SYZYS32:0.5):0.214286,(SYZYS39:0,(SYZYS15:0,(SYZYS40:0,SYZYS41:0):0):0):0.714286):0,SYZYS19:0.714286):0.035714):0.795455,(SYZYS3:1,(SYZYS25:1,SYZYS30:1):0):0.545455):2.621212):1.904762):1.328571,((SYZYS34:7.4,(SYZYS14:7.4,SYZYS8:7.4):0):0,((SYZYS42:1.5,SYZYS33:1.5):5.9,SYZYS4:7.4):0):0):0.295652,((SYZYS23:1,SYZYS22:1):1,SYZYS17:2):5.695652):114.142186,(CRYPMA:121.837838,(OXYSBE:76.384615,((((PTERS1:0,PTERCR:0):0,PTERMU:0):15.4,(PTERAZ:10.5,PTEREC:10.5):4.9):54.1,(((((MEMEAR:2.5,MEMECA:2.5):1.75,LIJNLA:4.25):0,MEMEFL:4.25):0.25,(MEMEPA:0,MEMELO:0):4.5):0.071429,MEMEME:4.571429):64.928571):6.884615):45.453222):0):93.83669):18.055064):28.312075,LEEAIN:262.041667):0,((DILLEX:6,DILLSU:6):206.009009,((STROCE:109.5,(ANACFR:109.333333,(OPILX:93.5,OCHAAM:93.5):15.833333):0.166667):95.876147,((((ALANJAJAE:0.5,ALANSP1:0.5):1,(ALANJAJ1:0.5,ALANJAJ2:0.5):1):78.3,MASTRO:79.8):100.085714,((((BARRCU:0,BARRLA:0):77.833333,(SYMPCO:5.25,(SYMPCR:5.25,(SYMPSP2:1,SYMPSP1:1):4.25):0):72.583333):5.060284,(((SAPOXS3:7.2,((((SAPOXS1:1,SAPOXS2:1):1.666667,MADHKI:2.666667):0.833333,PALAS1:3.5):0.166667,(PALAS2:0.8,(((PALACA:0.666667,PALAGU:0.666667):0,PALASE:0.666667):0.083333,PALAEL:0.75):0.05):2.866667):3.533333):74.84878,((((SAURSP1:0,SAURSU:0):0,SAURLO:0):3,SAURSP2:3):79.04878,((ARDIS4:9.2,((ARDIFE:0,ARDIS3:0):7.75,(ARDIS1:0.5,ARDIS2:0.5):7.25):1.45):72.84878,((DIOSBO:5,DIOSEL:5):9.789474,(DIOSAR:14.789474,(DIOSSP2:12.75,(DIOSPE:12.533333,((DIOSFE:6.5,DIOKO:6.5):6.033333,(((((DIOSSP4:0.333333,(DIOSSP5:0.333333,DIOSSU:0.333333):0):7.444444,DIOSTO:7.777778):0,(((DIOSOL:3.5,DIOSSB:3.5):2.5,DIOSCL:6):1.5,DIOSSP3:7.5):0.277778):0,DIOSBU:7.777778):1.888889,(DIOSLA:5.333333,(DIOSSP1:5.333333,DIOSWA:5.333333):0):4.333333):2.866667):0):0.216667):2.039474):0):67.259307):0):0):0,((ADINAC:3.5,ADINS1:3.5):49.166667,THEAX:52.666667):29.382114):0.844837):96.992097,((ILEXCY:115.166667,(((STEMUM:2.5,STEMMA:2.5):7.833333,GROMQU:10.333333):100.866667,(GONOSP:0,GONOMI:0):111.2):3.966667):64.719048,(((ERYCCR:7.666667,(ERYCGL:6.5,ERYCST:6.5):1.166667):150.458333,((OLEASP:1,CHIOSP4:1):83.8,((TEIJSI:14,TEIJCO:14):0,VITEVI:14):70.8):73.325):21.577128,((UTANSP:116.4,(((TABEAN:7,TABEPA:7):52.666667,DYERCO:59.666667):38.083333,NORRMA:97.75):18.65):25.317949,((((((PARVSP:0.5,UROPCO:0.5):12.75,(UROPSP3:13.25,(((UROPSP4:2.5,UROPSP5:2.5):7,(UROPS2:0.5,UROPS1:0.5):9):3.75,PLEISP:13.25):0):0):2.638889,UROPWO:15.888889):66.173611,(LASIRO:82.0625,(SAPRSP:62.333333,((GAERVA:44,PSYCSP:44):0,((PRISSP:0,PRISBE:0):10,RENNEL:10):34):18.333333):19.729167):0):25.025735,GARDLO:107.088235):0,((NEONSP:2,NEONSU:2):83.058824,((CANTCO:37.4,(((IXORPU:0.5,IXORSP1:0.5):3.166667,IXORGL:3.666667):11.933333,(IXORS2:0.5,IXORSP3:0.5):15.1):21.8):0,(DISCSP:17.666667,((TARESP1:4,TARESP2:4):11.5,(RUBIX1:14,((AIDISP2:0.5,AIDISP1:0.5):11.3,(GARDEL:10.333333,(PORTCA:6,RUBIX2:6):4.333333):1.466667):2.2):1.5):2.166667):19.733333):47.658824):22.029412):34.629713):37.984179):0.183587):0):0):25.490433):6.632862):50.032658):68.710809):7.172574):10.762242):0):679.417884,GNETGN:1028.105175);


	 tree 5 = [Phylomatic] (((((((((((((NEOSKI:1.0,NEOSSU:1.0):1.0,TRIGMA:1.0,(PIMEGR2:1.0,PIMEGR1:1.0,PIMEGR3:1.0):1.0,PTYCAR:1.0,(BLUMBO:1.0,BLUMCA:1.0,BLUMKU:1.0,BLUMSU:1.0,BLUMTO:1.0):1.0,CEPHMA:1.0,CHAECA:1.0,CHEIMO:1.0,ERISLE:1.0,HANCEU:1.0,KOILLO:1.0,(MACABE:1.0,MACABR:1.0,MACAHO:1.0,MACAHU:1.0,MACALA:1.0,MACALO:1.0,MACASP:1.0,MACATR:1.0):1.0,ELATTA:1.0,(MALLLE:1.0,MALLS1:1.0,MALLS2:1.0,MALLWR:1.0):1.0):1.0,(((HOMAIN:1.0,SCOLSP:1.0,CASEGR:1.0,FLACRU:1.0):1.0,(RINOHO:1.0,RINOLO:1.0,RINOS1:1.0,RINOS2:1.0,RINOS3:1.0):1.0):1.0,((HYDNBO:1.0,HYDNKU:1.0,HYDNPI:1.0,HYDNS1:1.0,HYDNS2:1.0,HYDNSB:1.0,HYDNSM:1.0,HYDNWO:1.0):1.0,(RYPAHI:1.0,RYPAHU:1.0,RYPAS1:1.0,RYPAQU:1.0):1.0):1.0):1.0,((GARCS4:1.0,GARCS5:1.0,GARCS6:1.0,GARCS7:1.0,GARCHA:1.0,GARCLA:1.0,GARCMA:1.0,GARCSA:1.0,GARCSPI:1.0,GARCSP2:1.0,GARCSP3:1.0):1.0,(((CALLDE:1.0,CALLFE:1.0,CALLS1:1.0,CALLS2:1.0,CALLS3:1.0,CALLWO:1.0):1.0,(KAYEMA:1.0,KAYEOB:1.0,KAYES1:1.0,KAYEFE:1.0):1.0):1.0,CRATFO:1.0):1.0):1.0,(DRYPLO:1.0,DRYPMY:1.0,DRYPPO:1.0,DRYSP1:1.0,DRYPER:1.0,DRYPFA:1.0):1.0,((APORS4:1.0,APORSU1:1.0,APORSU2:1.0,APORAC:1.0,APORBE:1.0,APORBU:1.0,APORSA:1.0,APORS1:1.0,APORS2:1.0,APORS3:1.0):1.0,(BACCCO:1.0,BACCLA:1.0,BACCPY:1.0,BACCRA:1.0,BACCSA:1.0,BACCS1:1.0,BACCS2:1.0,BACCS3:1.0):1.0,(PHYLSP:1.0,CLEIHI:1.0):1.0,GLOCSP:1.0,(ANTILE:1.0,ANTILI:1.0,ANTISP1:1.0,ANTISP2:1.0,ANTIST:1.0):1.0):1.0,(CARRSP:1.0,CTENPA:1.0):1.0,BHESPA:1.0,(ATUNRA:1.0,KOSTHE:1.0,PARIEL:1.0):1.0,GALEFU:1.0):1.0,((CONAS1:1.0,CONAS2:1.0):1.0,((ELAECL:1.0,ELAENI:1.0):1.0,SLOAJA:1.0):1.0):1.0):1.0,((LOPHBE:1.0,LOPHSU:1.0):1.0,SALASP:1.0):1.0):1.0,(((((((FICUS2:1.0,FICUS3:1.0,FICUS4:1.0,FICUS5:1.0,FICUS6:1.0,FICUAU:1.0,FICUBE:1.0,FICUME:1.0,FICUSE:1.0,FICUS1:1.0):1.0,(ARTOAN:1.0,ARTOIN:1.0,ARTOKE:1.0,ARTOME:1.0,ARTOOD1:1.0,ARTOOD2:1.0,ARTOS1:1.0,ARTOS2:1.0,ARTOTA:1.0):1.0,ARTONI:1.0):1.0,(GIROSU:1.0,GIRONE:1.0):1.0):1.0,(RHAMSP:1.0,ZIZIS1:1.0):1.0):1.0,PRUNGR:1.0):1.0,(ANISBE:1.0,((CASTMO:1.0,CASTSP:1.0):1.0,(LITHTE1:1.0,LITHTE2:1.0,LITHCL:1.0,LITHLE:1.0,LITHNI:1.0):1.0):1.0):1.0):1.0,((((ADENX:1.0,(ARCHJI:1.0,ARCHTR:1.0):1.0):1.0,(DIALKU:1.0,DIALKUKU:1.0):1.0):1.0,CRUDRE:1.0,(FABABR:1.0,FORDSP:1.0):1.0,KOOMEX:1.0,SARADE:1.0,(SINDBE:1.0,SINDCO:1.0,SINDLE:1.0,SINDSP:1.0):1.0):1.0,(XANTBE:1.0,XANTCL:1.0,XANTFE:1.0,XANTGR:1.0,XANTMA:1.0,XANTPE:1.0,XANTRU:1.0,XANTSP1:1.0,XANTSP2:1.0,XANTSP3:1.0,XANTST:1.0,XANTPA:1.0):1.0):1.0):1.0):1.0,((((((GLUTLA:1.0,GLUTMA:1.0,GLUTRU:1.0,GLUTWA:1.0):1.0,(MELABE:1.0,MELABU:1.0,MELASP:1.0,MELAS1:1.0,MELAS2:1.0,MELATO:1.0):1.0,PARISP:1.0,SEMEEU:1.0,SEMERU:1.0,SWINFO:1.0,SWINGL:1.0,ANACSP:1.0,BUCHSE:1.0,CAMPAU:1.0,DRYMLU:1.0):1.0,(TRIOMA:1.0,BURSXXI:1.0,(CANALI:1.0,CANASP:1.0,CANASP2:1.0):1.0,(DACRCO:1.0,DACRIN:1.0,DACRLA:1.0,DACRYRO2:1.0,DACRYRO1:1.0,DACRRURU:1.0,DACRRU:1.0,DACRSP:1.0):1.0,(SANTAPVA:1.0,SANTAP:1.0,SANTGR:1.0,SANTOB:1.0,SANTSP:1.0,SANTTO:1.0):1.0):1.0):1.0,((((((AGLAS7:1.0,AGLAS15:1.0,AGLAS11:1.0,AGLARU:1.0,AGLASI:1.0,AGLAS1:1.0,AGLAS10:1.0,AGLASXI:1.0,AGLAS12:1.0,AGLAS13:1.0,AGLASP:1.0,AGLAS2:1.0,AGLAS3:1.0,AGLAS4:1.0,AGLAS24:1.0,AGLAS9:1.0):1.0,(DYSOS5:1.0,DYSOSP:1.0,DYSOS1:1.0,DYSOS13:1.0,DYSOS3:1.0,DYSOS8:1.0,DYSOS6:1.0,DYSOS4:1.0,DYSOS14:1.0,DYSOS10:1.0):1.0,LANSD:1.0):1.0,(WALSSXI:1.0,WALSSXII:1.0,WALSSXIII:1.0):1.0):1.0,(CHISS5:1.0,CHISSP4:1.0,CHISSP2:1.0):1.0,MELIXXI:1.0,REINHU:1.0):1.0,(GLYCMA:1.0,GLYCSP:1.0):1.0,SIMASP:1.0):1.0,((LEPIFR:1.0,LEPIS3:1.0,LEPIS4:1.0,LEPITE:1.0):1.0,(NEPHCU:1.0,NEPHME:1.0,NEPHSP:1.0,NEPHS3:1.0,NEPHS4:1.0,NEPHSU:1.0,NEPHUN:1.0):1.0,POMEPI:1.0,SAPISP2:1.0):1.0):1.0):1.0,((((SCAPAL:1.0,SCAPMA:1.0):1.0,(STERCO:1.0,STERRY:1.0,STERRU:1.0,STERS1:1.0,STERS:1.0,STERST:1.0):1.0,(DURIGR:1.0,DURIGRA:1.0,DURIGRI:1.0,DURIS:1.0):1.0,HERISI:1.0,LEPTCA:1.0,(MICRBL:1.0,MICRCI:1.0,MICRFI:1.0,MICRHI:1.0,MICRLA:1.0,MICROS:1.0,MICRST:1.0):1.0,PENTAD:1.0,PTERSU:1.0):1.0,((SHORPAL:1.0,SHORPAU:1.0,SHORSP9:1.0,SHORPI:1.0,SHOAG:1.0,SHORAM:1.0,SHORAT:1.0,SHORBA:1.0,SHORBECC:1.0,SHORBI:1.0,SHORCO:1.0,SHORDO:1.0,SHOREX:1.0,SHORFAGT:1.0,SHORFAGU_1:1.0,SHORFAGUE_2:1.0,SHORFA:1.0,SHORFE:1.0,SHORGI:1.0,SHORHA1:1.0,SHORHA2:1.0,SHORASA:1.0,SHORLE:1.0,SHORMASB:1.0,SHORMASB2:1.0,SHORMASM:1.0,SHORMA:1.0,SHOROBO:1.0,SHOROC:1.0,SHORPARSVE:1.0,SHORPAT:1.0,SHORSC:1.0,SHORLA:1.0,SHORSP1:1.0,SHORSP2:1.0,SHORSP3:1.0,SHORSP4:1.0,SHORSP5:1.0,SHORSP6:1.0):1.0,(PARAMAC:1.0,PARAMA:1.0,PARATO:1.0):1.0,(VATIDU:1.0,VATIEN:1.0,VATIMI:1.0,VATINI:1.0,VATIOBOB:1.0,VATIOD:1.0,VATISA:1.0,VATISP2:1.0):1.0,ANISLA:1.0,(DIPTCASP:1.0,DIPTCA:1.0,DIPTPASB:1.0):1.0,(DRYOBE:1.0,DRYOLA:1.0):1.0,(HOPEBR:1.0,HOPDR:1.0,HOPDR1:1.0,HOPENE:1.0):1.0):1.0):1.0,((AQUILBE:1.0,AQILMI:1.0):1.0,GONYSP:1.0):1.0):1.0):1.0,((SYZYS22:1.0,SYZYS23:1.0,SYZYS3:1.0,SYZYS1:1.0,SYZYS4:1.0,SYZYS8:1.0,SYZYS42:1.0,SYZYS38:1.0,SYZYS34:1.0,SYZYSP:1.0,SYZYS33:1.0,SYZYS32:1.0,SYZYS30:1.0,SYZYS29:1.0,SYZYS14:1.0,SYZYS15:1.0,SYZYS41:1.0,SYZYS17:1.0,SYZYS40:1.0,SYZYS19:1.0,SYZYS25:1.0,SYZYS28:1.0,SYZYS39:1.0):1.0,((LIJNLA:1.0,(MEMECA:1.0,MEMEFL:1.0,MEMELO:1.0,MEMEME:1.0,MEMEPA:1.0):1.0,MEMEAR:1.0,OXYSBE:1.0,(PTERAZ:1.0,PTERCR:1.0,PTEREC:1.0,PTERMU:1.0,PTERS1:1.0):1.0):1.0,CRYPMA:1.0):1.0):1.0):1.0):1.0,LEEAIN:1.0):1.0,((((((((STEMUM:1.0,STEMMA:1.0):1.0,GROMQU:1.0):1.0,(GONOSP:1.0,GONOMI:1.0):1.0):1.0,ILEXCY:1.0):1.0,(((ERYCCR:1.0,ERYCGL:1.0,ERYCST:1.0):1.0,((CHIOSP4:1.0,OLEASP:1.0):1.0,((TEIJCO:1.0,TEIJSI:1.0):1.0,VITEVI:1.0):1.0):1.0):1.0,(((DYERCO:1.0,TABEAN:1.0,TABEPA:1.0):1.0,(NORRMA:1.0,UTANSP:1.0):1.0):1.0,((PRISSP:1.0,PRISBE:1.0):1.0,PSYCSP:1.0,RENNEL:1.0,RUBIX1:1.0,RUBIX2:1.0,SAPRSP:1.0,DISCSP:1.0,(AIDISP1:1.0,AIDISP2:1.0):1.0,CANTCO:1.0,GAERVA:1.0,((GARDEL:1.0,(TARESP1:1.0,TARESP2:1.0):1.0):1.0,(IXORGL:1.0,IXORPU:1.0,IXORSP1:1.0,'IXORS2':1.0,IXORSP3:1.0):1.0):1.0,(UROPCO:1.0,UROPWO:1.0,UROPS1:1.0,UROPS2:1.0,UROPSP3:1.0,UROPSP4:1.0,UROPSP5:1.0):1.0,GARDLO:1.0,LASIRO:1.0,(NEONSP:1.0,NEONSU:1.0):1.0,PLEISP:1.0,PORTCA:1.0,PARVSP:1.0):1.0):1.0):1.0):1.0,((((SYMPCR:1.0,SYMPCO:1.0,SYMPSP1:1.0,SYMPSP2:1.0):1.0,THEAX:1.0,(SAURLO:1.0,SAURSP1:1.0,SAURSP2:1.0,SAURSU:1.0):1.0):1.0,(((DIOSAR:1.0,DIOSBO:1.0,DIOSBU:1.0,DIOSCL:1.0,DIOSEL:1.0,DIOSFE:1.0,DIOKO:1.0,DIOSLA:1.0,DIOSOL:1.0,DIOSPE:1.0,DIOSSP1:1.0,DIOSSP2:1.0,DIOSSP3:1.0,DIOSSP4:1.0,DIOSSP5:1.0,DIOSSB:1.0,DIOSSU:1.0,DIOSTO:1.0,DIOSWA:1.0):1.0,(ARDIFE:1.0,ARDIS1:1.0,ARDIS2:1.0,ARDIS3:1.0,ARDIS4:1.0):1.0):1.0,((MADHKI:1.0,SAPOXS1:1.0,SAPOXS2:1.0):1.0,SAPOXS3:1.0,(PALACA:1.0,PALAEL:1.0,PALAGU:1.0,PALASE:1.0,PALAS2:1.0,PALAS1:1.0):1.0):1.0):1.0,(ADINAC:1.0,ADINS1:1.0):1.0):1.0,(BARRCU:1.0,BARRLA:1.0):1.0):1.0):1.0,((ALANJAJAE:1.0,ALANJAJ1:1.0,ALANJAJ2:1.0,ALANSP1:1.0):1.0,MASTRO:1.0):1.0):1.0,((ANACFR:1.0,OCHAAM:1.0,STROCE:1.0):1.0,OPILX:1.0):1.0):1.0,(DILLEX:1.0,DILLSU:1.0):1.0):1.0,(MELISP:1.0,MELISU:1.0):1.0,HELIPE:1.0):1.0,(PINAAU:1.0,DRACSP:1.0):1.0):1.0,(((ACTIBO:1.0,ACTIPR:1.0,ACTISP:1.0):1.0,(LITSSP5:1.0,LITSSP6:1.0,LITSSP7:1.0,LITSSP8:1.0,LITSSP9:1.0,LITSAC1:1.0,LITSAC2:1.0,LITSAN:1.0,LITSCA:1.0,LITSCO:1.0,LITSFE:1.0,LITSFU:1.0,LITSLA:1.0,LITSME:1.0,LITSRU:1.0,LITSSP1:1.0,LITSSP10:1.0,LITSSP2:1.0,LITSSP3:1.0,LITSSP4:1.0):1.0,PHOEGR:1.0,PROTME:1.0,ALSEBA:1.0,(BEILGL:1.0,BEILTA:1.0):1.0,CINNJA:1.0,(CRYPER:1.0,CRYPTO:1.0):1.0,ENDICO:1.0):1.0,((((MAASSU:1.0,MAASGL:1.0):1.0,MEIOSP:1.0,MEZZMA:1.0,(MITRLO:1.0,MITRMA:1.0):1.0,MONOEU:1.0,(SAGELA:1.0,SAGESA:1.0):1.0,UVARSXI:1.0,(ANNOX5:1.0,ANNOX6:1.0,XYLOMA:1.0):1.0,MONOLA:1.0,NEOUPR:1.0,(PHAEOP:1.0,PHAESP:1.0):1.0,(POLYBO:1.0,POLYBU:1.0,POLYCA1:1.0,POLYCA2:1.0,POLYSP1:1.0,POLYSP3:1.0,POLYSP5:1.0):1.0,DREPHA:1.0,ANNOX1:1.0,(POPOHI:1.0,POPOPI:1.0,POPOSP1:1.0):1.0,ANNOX2:1.0,ANNOX3:1.0,ANNOX4:1.0,(GONIME:1.0,GONIPA:1.0,GONISP:1.0,GONITA:1.0,GONIVE:1.0):1.0,HUBERU:1.0):1.0,(MAGNAS:1.0,MAGNGI:1.0,MAGNS1:1.0):1.0):1.0,((GYMNFA:1.0,GYMNFO:1.0):1.0,(HORSFL:1.0,HORSGR:1.0):1.0,(KNEMSE:1.0,KNEMS1:1.0,KNEMS2:1.0,KNEMS3:1.0,KNEMS4:1.0,KNEMS5:1.0,KNEMS6:1.0,KNEMS7:1.0):1.0,MYRISIII:1.0,MYRIS4:1.0,(MYRXS1:1.0,MYRXS2:1.0):1.0):1.0):1.0):1.0):1.0,GNETGN:1.0);
		
	tree 6 = [Phylomatic_dated] (((((((((((((NEOSKI:33.531746,NEOSSU:33.531746)Neoscortechinia:33.531746,TRIGMA:67.063492,(PIMEGR1:33.531746,PIMEGR2:33.531746,PIMEGR3:33.531746)Pimelodendron:33.531746,PTYCAR:67.063492,(BLUMBO:33.531746,BLUMCA:33.531746,BLUMKU:33.531746,BLUMSU:33.531746,BLUMTO:33.531746)Blumeodendron:33.531746,CEPHMA:67.063492,CHAECA:67.063492,CHEIMO:67.063492,ERISLE:67.063492,HANCEU:67.063492,KOILLO:67.063492,(MACABE:33.531746,MACABR:33.531746,MACAHO:33.531746,MACAHU:33.531746,MACALA:33.531746,MACALO:33.531746,MACASP:33.531746,MACATR:33.531746)Macaranga:33.531746,ELATTA:67.063492,(MALLLE:33.531746,MALLS1:33.531746,MALLS2:33.531746,MALLWR:33.531746)Mallotus:33.531746)euphorbiaceae:67.063492,(((HOMAIN:44.708996,SCOLSP:44.708996,CASEGR:44.708996,FLACRU:44.708996)salicaceae:44.708996,(RINOHO:22.354498,RINOLO:22.354498,RINOS1:22.354498,RINOS2:22.354498,RINOS3:22.354498)Rinorea:67.063494):22.354492,((HYDNBO:37.257496,HYDNKU:37.257496,HYDNPI:37.257496,HYDNS1:37.257496,HYDNS2:37.257496,HYDNSB:37.257496,HYDNSM:37.257496,HYDNWO:37.257496)Hydnocarpus:37.257496,(RYPAHI:37.257496,RYPAHU:37.257496,RYPAS1:37.257496,RYPAQU:37.257496)Ryparosa:37.257496)achariaceae:37.257492):22.3545,((GARCS4:27.943121,GARCS5:27.943121,GARCS6:27.943121,GARCS7:27.943121,GARCHA:27.943121,GARCLA:27.943121,GARCMA:27.943121,GARCSA:27.943121,GARCSPI:27.943121,GARCSP2:27.943121,GARCSP3:27.943121)Garcinia:83.829363,(((CALLDE:29.805998,CALLFE:29.805998,CALLS1:29.805998,CALLS2:29.805998,CALLS3:29.805998,CALLWO:29.805998)Callophyllum:29.805998,(KAYEMA:29.805998,KAYEOB:29.805998,KAYES1:29.805998,KAYEFE:29.805998)Kayea:29.805998)calophyllaceae:29.805996,CRATFO:89.417992):22.354492):22.3545,(DRYPLO:33.531746,DRYPMY:33.531746,DRYPPO:33.531746,DRYSP1:33.531746,DRYPER:33.531746,DRYPFA:33.531746)Drypetes:100.595238,((APORS4:33.531746,APORSU1:33.531746,APORSU2:33.531746,APORAC:33.531746,APORBE:33.531746,APORBU:33.531746,APORSA:33.531746,APORS1:33.531746,APORS2:33.531746,APORS3:33.531746)Aporusa:33.531746,(BACCCO:33.531746,BACCLA:33.531746,BACCPY:33.531746,BACCRA:33.531746,BACCSA:33.531746,BACCS1:33.531746,BACCS2:33.531746,BACCS3:33.531746)Baccaurea:33.531746,(PHYLSP:33.531746,CLEIHI:33.531746)Cleistanthus:33.531746,GLOCSP:67.063492,(ANTILE:33.531746,ANTILI:33.531746,ANTISP1:33.531746,ANTISP2:33.531746,ANTIST:33.531746)Antidesma:33.531746)phyllanthaceae:67.063492,(CARRSP:107.301589,CTENPA:107.301591):26.825394,BHESPA:134.126984,(ATUNRA:44.708996,KOSTHE:44.708996,PARIEL:44.708996)chrysobalanaceae:89.417988,GALEFU:134.126984)malpighiales:22.354492,((CONAS1:27.943121,CONAS2:27.943121)Connaraceae_genus1:83.829363,((ELAECL:22.354496,ELAENI:22.354496)Elaeocarpus:22.354496,SLOAJA:44.708992)elaeocarpaceae:67.063492):44.708992):22.354507,((LOPHBE:44.708996,LOPHSU:44.708996)Lophopetalum:44.708996,SALASP:89.417992)celastraceae:89.417992)celastrales_to_malpighiales:22.354492,(((((((FICUS2:16.121031,FICUS3:16.121031,FICUS4:16.121031,FICUS5:16.121031,FICUS6:16.121031,FICUAU:16.121031,FICUBE:16.121031,FICUME:16.121031,FICUSE:16.121031,FICUS1:16.121031)ficus:64.484126,(ARTOAN:16.121031,ARTOIN:16.121031,ARTOKE:16.121031,ARTOME:16.121031,ARTOOD1:16.121031,ARTOOD2:16.121031,ARTOS1:16.121031,ARTOS2:16.121031,ARTOTA:16.121031)artocarpus:64.484126,ARTONI:80.605156)moraceae:32.242066,(GIROSU:75.231484,GIRONE:75.231483)cannabaceae:37.615738):32.242058,(RHAMSP:96.726188,ZIZIS1:96.72619)rhamnaceae:48.363091):16.121033,PRUNGR:161.210312)rosales:16.121033,(ANISBE:147.776124,((CASTMO:29.555223,CASTSP:29.555223)Castanopsis:29.555223,(LITHTE1:29.555223,LITHTE2:29.555223,LITHCL:29.555223,LITHLE:29.555223,LITHNI:29.555223)Lithocarpus:29.555223)fagaceae:88.665676):29.555222):16.121033,((((ADENX:85.119048,(ARCHJI:7.738095,ARCHTR:7.738095)archidendron:77.380952):69.642853,(DIALKU:25.79365,DIALKUKU:25.79365)dialium:128.968253):15.476196,CRUDRE:170.238098,(FABABR:85.119049,FORDSP:85.119049)Fordia:85.119049,KOOMEX:170.238098,SARADE:170.238098,(SINDBE:85.119049,SINDCO:85.119049,SINDLE:85.119049,SINDSP:85.119049)Sindora:85.119049)fabaceae:7.738098,(XANTBE:44.494049,XANTCL:44.494049,XANTFE:44.494049,XANTGR:44.494049,XANTMA:44.494049,XANTPE:44.494049,XANTRU:44.494049,XANTSP1:44.494049,XANTSP2:44.494049,XANTSP3:44.494049,XANTST:44.494049,XANTPA:44.494049)Xanthophyllum:133.482147):15.476181):7.738098):15.476196,((((((GLUTLA:25.490196,GLUTMA:25.490196,GLUTRU:25.490196,GLUTWA:25.490196)Gluta:25.490196,(MELABE:25.490196,MELABU:25.490196,MELASP:25.490196,MELAS1:25.490196,MELAS2:25.490196,MELATO:25.490196)Melanochyla:25.490196,PARISP:50.980392,SEMEEU:50.980392,SEMERU:50.980392,SWINFO:50.980392,SWINGL:50.980392,ANACSP:50.980392,BUCHSE:50.980392,CAMPAU:50.980392,DRYMLU:50.980392)anacardiaceae:25.490196,(TRIOMA:50.980392,BURSXXI:50.980392,(CANALI:25.490196,CANASP:25.490196,CANASP2:25.490196)Canarium:25.490196,(DACRCO:25.490196,DACRIN:25.490196,DACRLA:25.490196,DACRYRO2:25.490196,DACRYRO1:25.490196,DACRRURU:25.490196,DACRRU:25.490196,DACRSP:25.490196)Dacryodes:25.490196,(SANTAPVA:25.490196,SANTAP:25.490196,SANTGR:25.490196,SANTOB:25.490196,SANTSP:25.490196,SANTTO:25.490196)Santiria:25.490196)burseraceae:25.490196):50.980392,((((((AGLAS7:12.745098,AGLAS15:12.745098,AGLAS11:12.745098,AGLARU:12.745098,AGLASI:12.745098,AGLAS1:12.745098,AGLAS10:12.745098,AGLASXI:12.745098,AGLAS12:12.745098,AGLAS13:12.745098,AGLASP:12.745098,AGLAS2:12.745098,AGLAS3:12.745098,AGLAS4:12.745098,AGLAS24:12.745098,AGLAS9:12.745098)aglaia:12.745098,(DYSOS5:12.745098,DYSOSP:12.745098,DYSOS1:12.745098,DYSOS13:12.745098,DYSOS3:12.745098,DYSOS8:12.745098,DYSOS6:12.745098,DYSOS4:12.745098,DYSOS14:12.745098,DYSOS10:12.745098)dysoxylum:12.745098,LANSD:25.490196):25.490196,(WALSSXI:25.490196,WALSSXII:25.490196,WALSSXIII:25.490196)walsura:25.490196):38.235298,(CHISS5:44.607845,CHISSP4:44.607845,CHISSP2:44.607845)Chisocheton:44.607845,MELIXXI:89.21569,REINHU:89.21569)meliaceae:12.745094,(GLYCMA:33.986927,GLYCSP:33.986927)Glycosmis:67.973858,SIMASP:101.960785):12.745102,((LEPIFR:38.235294,LEPIS3:38.235294,LEPIS4:38.235294,LEPITE:38.235294)Lepisanthes:38.235294,(NEPHCU:38.235294,NEPHME:38.235294,NEPHSP:38.235294,NEPHS3:38.235294,NEPHS4:38.235294,NEPHSU:38.235294,NEPHUN:38.235294)Nephelium:38.235294,POMEPI:76.470588,SAPISP2:76.470588)sapindaceae:38.235298):12.745094):38.235298,((((SCAPAL:27.61438,SCAPMA:27.61438)Scaphium:27.61438,(STERCO:27.61438,STERRY:27.61438,STERRU:27.61438,STERS1:27.61438,STERS:27.61438,STERST:27.61438)Sterculia:27.61438,(DURIGR:27.61438,DURIGRA:27.61438,DURIGRI:27.61438,DURIS:27.61438)Durio:27.61438,HERISI:55.22876,LEPTCA:55.22876,(MICRBL:27.61438,MICRCI:27.61438,MICRFI:27.61438,MICRHI:27.61438,MICRLA:27.61438,MICROS:27.61438,MICRST:27.61438)Microcos:27.61438,PENTAD:55.22876,PTERSU:55.22876)malvaceae:27.61438,((SHORPAL:16.568628,SHORPAU:16.568628,SHORSP9:16.568628,SHORPI:16.568628,SHOAG:16.568628,SHORAM:16.568628,SHORAT:16.568628,SHORBA:16.568628,SHORBECC:16.568628,SHORBI:16.568628,SHORCO:16.568628,SHORDO:16.568628,SHOREX:16.568628,SHORFAGT:16.568628,SHORFAGU_1:16.568628,SHORFAGUE_2:16.568628,SHORFA:16.568628,SHORFE:16.568628,SHORGI:16.568628,SHORHA1:16.568628,SHORHA2:16.568628,SHORASA:16.568628,SHORLE:16.568628,SHORMASB:16.568628,SHORMASB2:16.568628,SHORMASM:16.568628,SHORMA:16.568628,SHOROBO:16.568628,SHOROC:16.568628,SHORPARSVE:16.568628,SHORPAT:16.568628,SHORSC:16.568628,SHORLA:16.568628,SHORSP1:16.568628,SHORSP2:16.568628,SHORSP3:16.568628,SHORSP4:16.568628,SHORSP5:16.568628,SHORSP6:16.568628)Shorea:16.568628,(PARAMAC:16.568628,PARAMA:16.568628,PARATO:16.568628)Parashorea:16.568628,(VATIDU:16.568628,VATIEN:16.568628,VATIMI:16.568628,VATINI:16.568628,VATIOBOB:16.568628,VATIOD:16.568628,VATISA:16.568628,VATISP2:16.568628)Vatica:16.568628,ANISLA:33.137256,(DIPTCASP:16.568628,DIPTCA:16.568628,DIPTPASB:16.568628)Dipterocarpus:16.568628,(DRYOBE:16.568628,DRYOLA:16.568628)Dryobalanops:16.568628,(HOPEBR:16.568628,HOPDR:16.568628,HOPDR1:16.568628,HOPENE:16.568628)Hopea:16.568628)dipterocarpaceae:49.705882):16.568626,((AQUILBE:33.137257,AQILMI:33.137257)Aquilaria:33.137257,GONYSP:66.274514)thymelaeaceae:33.137253):66.274513):38.235291,((SYZYS22:28.322441,SYZYS23:28.322441,SYZYS3:28.322441,SYZYS1:28.322441,SYZYS4:28.322441,SYZYS8:28.322441,SYZYS42:28.322441,SYZYS38:28.322441,SYZYS34:28.322441,SYZYSP:28.322441,SYZYS33:28.322441,SYZYS32:28.322441,SYZYS30:28.322441,SYZYS29:28.322441,SYZYS14:28.322441,SYZYS15:28.322441,SYZYS41:28.322441,SYZYS17:28.322441,SYZYS40:28.322441,SYZYS19:28.322441,SYZYS25:28.322441,SYZYS28:28.322441,SYZYS39:28.322441)Syzygium:84.967323,((LIJNLA:60.421204,(MEMECA:30.210602,MEMEFL:30.210602,MEMELO:30.210602,MEMEME:30.210602,MEMEPA:30.210602)Memecylon:30.210602,MEMEAR:60.421204,OXYSBE:60.421204,(PTERAZ:30.210602,PTERCR:30.210602,PTEREC:30.210602,PTERMU:30.210602,PTERS1:30.210602)Pternandra:30.210602)melastomataceae:30.210602,CRYPMA:90.631804):22.657959):90.631806)malvids:12.745102):7.738083,LEEAIN:224.404755)rosids:15.476196,((((((((STEMUM:30.597059,STEMMA:30.597059)Stemonurus:30.597059,GROMQU:61.194118)stemonuraceae:30.597057,(GONOSP:30.597059,GONOMI:30.597059)Gonocaryum:61.194116):30.597061,ILEXCY:122.388238)aquifoliales:48.9553,(((ERYCCR:27.414967,ERYCGL:27.414967,ERYCST:27.414967)Erycibe:109.659863,((CHIOSP4:57.114514,OLEASP:57.114514)oleaceae:57.114514,((TEIJCO:11.422902,TEIJSI:11.422902)Teijsmanniodendron:11.422902,VITEVI:22.845804)lamiaceae:91.383222):22.845802):11.422897,(((DYERCO:45.691608,TABEAN:45.691608,TABEPA:45.691608)apocynaceae:45.691608,(NORRMA:60.922146,UTANSP:60.922146)loganiaceae:30.461071):45.691612,((PRISSP:62.825962,PRISBE:62.825962)Prismatomeris:62.825962,PSYCSP:125.651926,RENNEL:125.651924,RUBIX1:125.651924,RUBIX2:125.651924,SAPRSP:125.651924,DISCSP:125.651924,(AIDISP1:62.825962,AIDISP2:62.825962)Aidia:62.825962,CANTCO:125.651924,GAERVA:125.651924,((GARDEL:45.691608,(TARESP1:11.422902,TARESP2:11.422902)tarenna:34.268706):22.845806,(IXORGL:13.707483,IXORPU:13.707483,IXORSP1:13.707483,IXORS2:13.707483,IXORSP3:13.707483)ixora:54.82993):57.114509,(UROPCO:62.825962,UROPWO:62.825962,UROPS1:62.825962,UROPS2:62.825962,UROPSP3:62.825962,UROPSP4:62.825962,UROPSP5:62.825962)Urophyllum:62.825962,GARDLO:125.651924,LASIRO:125.651924,(NEONSP:62.825962,NEONSU:62.825962)Neonauclea:62.825962,PLEISP:125.651924,PORTCA:125.651924,PARVSP:125.651924)rubiaceae:11.422905)gentianales:11.422897):22.84581):11.422897,((((SYMPCR:27.414965,SYMPCO:27.414965,SYMPSP1:27.414965,SYMPSP2:27.414965)Symplocos:82.244895,THEAX:109.65986,(SAURLO:18.276644,SAURSP1:18.276644,SAURSP2:18.276644,SAURSU:18.276644)Saurauia:91.383216):18.276642,(((DIOSAR:25.587299,DIOSBO:25.587299,DIOSBU:25.587299,DIOSCL:25.587299,DIOSEL:25.587299,DIOSFE:25.587299,DIOKO:25.587299,DIOSLA:25.587299,DIOSOL:25.587299,DIOSPE:25.587299,DIOSSP1:25.587299,DIOSSP2:25.587299,DIOSSP3:25.587299,DIOSSP4:25.587299,DIOSSP5:25.587299,DIOSSB:25.587299,DIOSSU:25.587299,DIOSTO:25.587299,DIOSWA:25.587299)Diosypros:51.174602,(ARDIFE:38.380951,ARDIS1:38.380951,ARDIS2:38.380951,ARDIS3:38.380951,ARDIS4:38.380951)primulaceae:38.380951):25.587296,((MADHKI:34.116398,SAPOXS1:34.116398,SAPOXS2:34.116398)Madhuca:34.116398,SAPOXS3:68.232796,(PALACA:34.116398,PALAEL:34.116398,PALAGU:34.116398,PALASE:34.116398,PALAS2:34.116398,PALAS1:34.116398)Palaquium:34.116398)sapotaceae:34.116402):25.587303,(ADINAC:31.984125,ADINS1:31.984125)Adinandra:95.952375):18.276649,(BARRCU:48.737717,BARRLA:48.737717)Barringtonia:97.475434):36.553284)ericales_to_asterales:11.422913,((ALANJAJAE:38.837868,ALANJAJ1:38.837868,ALANJAJ2:38.837868,ALANSP1:38.837868)Alangium:38.837868,MASTRO:77.675736)cornaceae:116.51361)asterids:22.845794,((ANACFR:120.575074,OCHAAM:120.575074,STROCE:120.575074)olacaceae:60.287537,OPILX:180.862608)santalales:36.172531):22.84581,(DILLEX:79.96032,DILLSU:79.96032)Dillenia:159.920632):23.214294,(MELISP:87.698418,MELISU:87.698418)Meliosma:175.396828,HELIPE:263.095245)sabiales_to_asterales:23.214264,(PINAAU:185.259095,DRACSP:185.259096):101.050416)poales_to_asterales:7.738098,(((ACTIBO:29.40476,ACTIPR:29.40476,ACTISP:29.40476)Actinodaphne:29.40476,(LITSSP5:29.40476,LITSSP6:29.40476,LITSSP7:29.40476,LITSSP8:29.40476,LITSSP9:29.40476,LITSAC1:29.40476,LITSAC2:29.40476,LITSAN:29.40476,LITSCA:29.40476,LITSCO:29.40476,LITSFE:29.40476,LITSFU:29.40476,LITSLA:29.40476,LITSME:29.40476,LITSRU:29.40476,LITSSP1:29.40476,LITSSP10:29.40476,LITSSP2:29.40476,LITSSP3:29.40476,LITSSP4:29.40476)Litsea:29.40476,PHOEGR:58.80952,PROTME:58.809521,ALSEBA:58.80952,(BEILGL:29.40476,BEILTA:29.40476)Beilschmiedia:29.40476,CINNJA:58.80952,(CRYPER:29.40476,CRYPTO:29.40476)Cryptocarya:29.40476,ENDICO:58.80952)lauraceae:147.023807,((((MAASSU:29.40476,MAASGL:29.40476)Maasia:29.40476,MEIOSP:58.80952,MEZZMA:58.80952,(MITRLO:29.40476,MITRMA:29.40476)Mitrephora:29.40476,MONOEU:58.80952,(SAGELA:29.40476,SAGESA:29.40476)Sageraea:29.40476,UVARSXI:58.80952,(ANNOX5:29.40476,ANNOX6:29.40476,XYLOMA:29.40476)Xylopia:29.40476,MONOLA:58.80952,NEOUPR:58.80952,(PHAEOP:29.40476,PHAESP:29.40476)Phaeanthus:29.40476,(POLYBO:29.40476,POLYBU:29.40476,POLYCA1:29.40476,POLYCA2:29.40476,POLYSP1:29.40476,POLYSP3:29.40476,POLYSP5:29.40476)Polyalthia:29.40476,DREPHA:58.80952,ANNOX1:58.80952,(POPOHI:29.40476,POPOPI:29.40476,POPOSP1:29.40476)Popowia:29.40476,ANNOX2:58.80952,ANNOX3:58.80952,ANNOX4:58.80952,(GONIME:29.40476,GONIPA:29.40476,GONISP:29.40476,GONITA:29.40476,GONIVE:29.40476)Goniothalamus:29.40476,HUBERU:58.80952)annonaceae:88.214283,(MAGNAS:49.007935,MAGNGI:49.007935,MAGNS1:49.007935)Magnolia:98.01587):29.40477,((GYMNFA:58.809525,GYMNFO:58.809525)Gymnacranthera:58.809525,(HORSFL:58.809525,HORSGR:58.809525)Horsfieldia:58.809525,(KNEMSE:58.809525,KNEMS1:58.809525,KNEMS2:58.809525,KNEMS3:58.809525,KNEMS4:58.809525,KNEMS5:58.809525,KNEMS6:58.809525,KNEMS7:58.809525)Knema:58.809525,MYRISIII:117.619049,MYRIS4:117.619049,(MYRXS1:58.809525,MYRXS2:58.809525)Myristicaceae_genus1:58.809525)myristicaceae:58.809525)magnoliales:29.404755):88.21428)magnoliales_to_asterales:30.952389,GNETGN:325.000012)seedplants;

	 tree 7 = [constraint_tree] (((((((((((NEOSKI:1.0,NEOSSU:1.0,TRIGMA:1.0,PIMEGR2:1.0,PIMEGR1:1.0,PIMEGR3:1.0,PTYCAR:1.0,BLUMBO:1.0,BLUMCA:1.0,BLUMKU:1.0,BLUMSU:1.0,BLUMTO:1.0,CEPHMA:1.0,CHAECA:1.0,CHEIMO:1.0,ERISLE:1.0,HANCEU:1.0,KOILLO:1.0,MACABE:1.0,MACABR:1.0,MACAHO:1.0,MACAHU:1.0,MACALA:1.0,MACALO:1.0,MACASP:1.0,MACATR:1.0,ELATTA:1.0,MALLLE:1.0,MALLS1:1.0,MALLS2:1.0,MALLWR:1.0,HOMAIN:1.0,SCOLSP:1.0,CASEGR:1.0,FLACRU:1.0,RINOHO:1.0,RINOLO:1.0,RINOS1:1.0,RINOS2:1.0,RINOS3:1.0,HYDNBO:1.0,HYDNKU:1.0,HYDNPI:1.0,HYDNS1:1.0,HYDNS2:1.0,HYDNSB:1.0,HYDNSM:1.0,HYDNWO:1.0,RYPAHI:1.0,RYPAHU:1.0,RYPAS1:1.0,RYPAQU:1.0,GARCS4:1.0,GARCS5:1.0,GARCS6:1.0,GARCS7:1.0,GARCHA:1.0,GARCLA:1.0,GARCMA:1.0,GARCSA:1.0,GARCSPI:1.0,GARCSP2:1.0,GARCSP3:1.0,CALLDE:1.0,CALLFE:1.0,CALLS1:1.0,CALLS2:1.0,CALLS3:1.0,CALLWO:1.0,KAYEMA:1.0,KAYEOB:1.0,KAYES1:1.0,KAYEFE:1.0,CRATFO:1.0,DRYPLO:1.0,DRYPMY:1.0,DRYPPO:1.0,DRYSP1:1.0,DRYPER:1.0,DRYPFA:1.0,APORS4:1.0,APORSU1:1.0,APORSU2:1.0,APORAC:1.0,APORBE:1.0,APORBU:1.0,APORSA:1.0,APORS1:1.0,APORS2:1.0,APORS3:1.0,BACCCO:1.0,BACCLA:1.0,BACCPY:1.0,BACCRA:1.0,BACCSA:1.0,BACCS1:1.0,BACCS2:1.0,BACCS3:1.0,PHYLSP:1.0,CLEIHI:1.0,GLOCSP:1.0,ANTILE:1.0,ANTILI:1.0,ANTISP1:1.0,ANTISP2:1.0,ANTIST:1.0,CARRSP:1.0,CTENPA:1.0,BHESPA:1.0,ATUNRA:1.0,KOSTHE:1.0,PARIEL:1.0,GALEFU:1.0):1.0,(CONAS1:1.0,CONAS2:1.0,ELAECL:1.0,ELAENI:1.0,SLOAJA:1.0):1.0):1.0,(LOPHBE:1.0,LOPHSU:1.0,SALASP:1.0):1.0):1.0,(((FICUS2:1.0,FICUS3:1.0,FICUS4:1.0,FICUS5:1.0,FICUS6:1.0,FICUAU:1.0,FICUBE:1.0,FICUME:1.0,FICUSE:1.0,FICUS1:1.0,ARTOAN:1.0,ARTOIN:1.0,ARTOKE:1.0,ARTOME:1.0,ARTOOD1:1.0,ARTOOD2:1.0,ARTOS1:1.0,ARTOS2:1.0,ARTOTA:1.0,ARTONI:1.0,GIROSU:1.0,GIRONE:1.0,RHAMSP:1.0,ZIZIS1:1.0,PRUNGR:1.0):1.0,(ANISBE:1.0,(CASTMO:1.0,CASTSP:1.0,LITHTE1:1.0,LITHTE2:1.0,LITHCL:1.0,LITHLE:1.0,LITHNI:1.0):1.0):1.0):1.0,(ADENX:1.0,ARCHJI:1.0,ARCHTR:1.0,DIALKU:1.0,DIALKUKU:1.0,CRUDRE:1.0,FABABR:1.0,FORDSP:1.0,KOOMEX:1.0,SARADE:1.0,SINDBE:1.0,SINDCO:1.0,SINDLE:1.0,SINDSP:1.0,XANTBE:1.0,XANTCL:1.0,XANTFE:1.0,XANTGR:1.0,XANTMA:1.0,XANTPE:1.0,XANTRU:1.0,XANTSP1:1.0,XANTSP2:1.0,XANTSP3:1.0,XANTST:1.0,XANTPA:1.0):1.0):1.0):1.0,(((GLUTLA:1.0,GLUTMA:1.0,GLUTRU:1.0,GLUTWA:1.0,MELABE:1.0,MELABU:1.0,MELASP:1.0,MELAS1:1.0,MELAS2:1.0,MELATO:1.0,PARISP:1.0,SEMEEU:1.0,SEMERU:1.0,SWINFO:1.0,SWINGL:1.0,ANACSP:1.0,BUCHSE:1.0,CAMPAU:1.0,DRYMLU:1.0,TRIOMA:1.0,BURSXXI:1.0,CANALI:1.0,CANASP:1.0,CANASP2:1.0,DACRCO:1.0,DACRIN:1.0,DACRLA:1.0,DACRYRO2:1.0,DACRYRO1:1.0,DACRRURU:1.0,DACRRU:1.0,DACRSP:1.0,SANTAPVA:1.0,SANTAP:1.0,SANTGR:1.0,SANTOB:1.0,SANTSP:1.0,SANTTO:1.0,AGLAS7:1.0,AGLAS15:1.0,AGLAS11:1.0,AGLARU:1.0,AGLASI:1.0,AGLAS1:1.0,AGLAS10:1.0,AGLASXI:1.0,AGLAS12:1.0,AGLAS13:1.0,AGLASP:1.0,AGLAS2:1.0,AGLAS3:1.0,AGLAS4:1.0,AGLAS24:1.0,AGLAS9:1.0,DYSOS5:1.0,DYSOSP:1.0,DYSOS1:1.0,DYSOS13:1.0,DYSOS3:1.0,DYSOS8:1.0,DYSOS6:1.0,DYSOS4:1.0,DYSOS14:1.0,DYSOS10:1.0,LANSD:1.0,WALSSXI:1.0,WALSSXII:1.0,WALSSXIII:1.0,CHISS5:1.0,CHISSP4:1.0,CHISSP2:1.0,MELIXXI:1.0,REINHU:1.0,GLYCMA:1.0,GLYCSP:1.0,SIMASP:1.0,LEPIFR:1.0,LEPIS3:1.0,LEPIS4:1.0,LEPITE:1.0,NEPHCU:1.0,NEPHME:1.0,NEPHSP:1.0,NEPHS3:1.0,NEPHS4:1.0,NEPHSU:1.0,NEPHUN:1.0,POMEPI:1.0,SAPISP2:1.0):1.0,(SCAPAL:1.0,SCAPMA:1.0,STERCO:1.0,STERRY:1.0,STERRU:1.0,STERS1:1.0,STERS:1.0,STERST:1.0,DURIGR:1.0,DURIGRA:1.0,DURIGRI:1.0,DURIS:1.0,HERISI:1.0,LEPTCA:1.0,MICRBL:1.0,MICRCI:1.0,MICRFI:1.0,MICRHI:1.0,MICRLA:1.0,MICROS:1.0,MICRST:1.0,PENTAD:1.0,PTERSU:1.0,SHORPAL:1.0,SHORPAU:1.0,SHORSP9:1.0,SHORPI:1.0,SHOAG:1.0,SHORAM:1.0,SHORAT:1.0,SHORBA:1.0,SHORBECC:1.0,SHORBI:1.0,SHORCO:1.0,SHORDO:1.0,SHOREX:1.0,SHORFAGT:1.0,SHORFAGU_1:1.0,SHORFAGUE_2:1.0,SHORFA:1.0,SHORFE:1.0,SHORGI:1.0,SHORHA1:1.0,SHORHA2:1.0,SHORASA:1.0,SHORLE:1.0,SHORMASB:1.0,SHORMASB2:1.0,SHORMASM:1.0,SHORMA:1.0,SHOROBO:1.0,SHOROC:1.0,SHORPARSVE:1.0,SHORPAT:1.0,SHORSC:1.0,SHORLA:1.0,SHORSP1:1.0,SHORSP2:1.0,SHORSP3:1.0,SHORSP4:1.0,SHORSP5:1.0,SHORSP6:1.0,PARAMAC:1.0,PARAMA:1.0,PARATO:1.0,VATIDU:1.0,VATIEN:1.0,VATIMI:1.0,VATINI:1.0,VATIOBOB:1.0,VATIOD:1.0,VATISA:1.0,VATISP2:1.0,ANISLA:1.0,DIPTCASP:1.0,DIPTCA:1.0,DIPTPASB:1.0,DRYOBE:1.0,DRYOLA:1.0,HOPEBR:1.0,HOPDR:1.0,HOPDR1:1.0,HOPENE:1.0,AQUILBE:1.0,AQILMI:1.0,GONYSP:1.0):1.0):1.0,(SYZYS22:1.0,SYZYS23:1.0,SYZYS3:1.0,SYZYS1:1.0,SYZYS4:1.0,SYZYS8:1.0,SYZYS42:1.0,SYZYS38:1.0,SYZYS34:1.0,SYZYSP:1.0,SYZYS33:1.0,SYZYS32:1.0,SYZYS30:1.0,SYZYS29:1.0,SYZYS14:1.0,SYZYS15:1.0,SYZYS41:1.0,SYZYS17:1.0,SYZYS40:1.0,SYZYS19:1.0,SYZYS25:1.0,SYZYS28:1.0,SYZYS39:1.0,LIJNLA:1.0,MEMECA:1.0,MEMEFL:1.0,MEMELO:1.0,MEMEME:1.0,MEMEPA:1.0,MEMEAR:1.0,OXYSBE:1.0,PTERAZ:1.0,PTERCR:1.0,PTEREC:1.0,PTERMU:1.0,PTERS1:1.0,CRYPMA:1.0):1.0):1.0):1.0,LEEAIN:1.0):1.0,(((((STEMUM:1.0,STEMMA:1.0,GROMQU:1.0,GONOSP:1.0,GONOMI:1.0,ILEXCY:1.0):1.0,(((ERYCCR:1.0,ERYCGL:1.0,ERYCST:1.0):1.0,(CHIOSP4:1.0,OLEASP:1.0,TEIJCO:1.0,TEIJSI:1.0,VITEVI:1.0):1.0):1.0,(DYERCO:1.0,TABEAN:1.0,TABEPA:1.0,NORRMA:1.0,UTANSP:1.0,PRISSP:1.0,PRISBE:1.0,PSYCSP:1.0,RENNEL:1.0,RUBIX1:1.0,RUBIX2:1.0,SAPRSP:1.0,DISCSP:1.0,AIDISP1:1.0,AIDISP2:1.0,CANTCO:1.0,GAERVA:1.0,GARDEL:1.0,TARESP1:1.0,TARESP2:1.0,IXORGL:1.0,IXORPU:1.0,IXORSP1:1.0,'IXORS2':1.0,IXORSP3:1.0,UROPCO:1.0,UROPWO:1.0,UROPS1:1.0,UROPS2:1.0,UROPSP3:1.0,UROPSP4:1.0,UROPSP5:1.0,GARDLO:1.0,LASIRO:1.0,NEONSP:1.0,NEONSU:1.0,PLEISP:1.0,PORTCA:1.0,PARVSP:1.0):1.0):1.0):1.0,(SYMPCR:1.0,SYMPCO:1.0,SYMPSP1:1.0,SYMPSP2:1.0,THEAX:1.0,SAURLO:1.0,SAURSP1:1.0,SAURSP2:1.0,SAURSU:1.0,DIOSAR:1.0,DIOSBO:1.0,DIOSBU:1.0,DIOSCL:1.0,DIOSEL:1.0,DIOSFE:1.0,DIOKO:1.0,DIOSLA:1.0,DIOSOL:1.0,DIOSPE:1.0,DIOSSP1:1.0,DIOSSP2:1.0,DIOSSP3:1.0,DIOSSP4:1.0,DIOSSP5:1.0,DIOSSB:1.0,DIOSSU:1.0,DIOSTO:1.0,DIOSWA:1.0,ARDIFE:1.0,ARDIS1:1.0,ARDIS2:1.0,ARDIS3:1.0,ARDIS4:1.0,MADHKI:1.0,SAPOXS1:1.0,SAPOXS2:1.0,SAPOXS3:1.0,PALACA:1.0,PALAEL:1.0,PALAGU:1.0,PALASE:1.0,PALAS2:1.0,PALAS1:1.0,ADINAC:1.0,ADINS1:1.0,BARRCU:1.0,BARRLA:1.0):1.0):1.0,(ALANJAJAE:1.0,ALANJAJ1:1.0,ALANJAJ2:1.0,ALANSP1:1.0,MASTRO:1.0):1.0):1.0,(ANACFR:1.0,OCHAAM:1.0,STROCE:1.0,OPILX:1.0):1.0):1.0,(DILLEX:1.0,DILLSU:1.0):1.0):1.0,(MELISP:1.0,MELISU:1.0):1.0,HELIPE:1.0):1.0,(PINAAU:1.0,DRACSP:1.0):1.0):1.0,((ACTIBO:1.0,ACTIPR:1.0,ACTISP:1.0,LITSSP5:1.0,LITSSP6:1.0,LITSSP7:1.0,LITSSP8:1.0,LITSSP9:1.0,LITSAC1:1.0,LITSAC2:1.0,LITSAN:1.0,LITSCA:1.0,LITSCO:1.0,LITSFE:1.0,LITSFU:1.0,LITSLA:1.0,LITSME:1.0,LITSRU:1.0,LITSSP1:1.0,LITSSP10:1.0,LITSSP2:1.0,LITSSP3:1.0,LITSSP4:1.0,PHOEGR:1.0,PROTME:1.0,ALSEBA:1.0,BEILGL:1.0,BEILTA:1.0,CINNJA:1.0,CRYPER:1.0,CRYPTO:1.0,ENDICO:1.0):1.0,(MAASSU:1.0,MAASGL:1.0,MEIOSP:1.0,MEZZMA:1.0,MITRLO:1.0,MITRMA:1.0,MONOEU:1.0,SAGELA:1.0,SAGESA:1.0,UVARSXI:1.0,ANNOX5:1.0,ANNOX6:1.0,XYLOMA:1.0,MONOLA:1.0,NEOUPR:1.0,PHAEOP:1.0,PHAESP:1.0,POLYBO:1.0,POLYBU:1.0,POLYCA1:1.0,POLYCA2:1.0,POLYSP1:1.0,POLYSP3:1.0,POLYSP5:1.0,DREPHA:1.0,ANNOX1:1.0,POPOHI:1.0,POPOPI:1.0,POPOSP1:1.0,ANNOX2:1.0,ANNOX3:1.0,ANNOX4:1.0,GONIME:1.0,GONIPA:1.0,GONISP:1.0,GONITA:1.0,GONIVE:1.0,HUBERU:1.0,MAGNAS:1.0,MAGNGI:1.0,MAGNS1:1.0,GYMNFA:1.0,GYMNFO:1.0,HORSFL:1.0,HORSGR:1.0,KNEMSE:1.0,KNEMS1:1.0,KNEMS2:1.0,KNEMS3:1.0,KNEMS4:1.0,KNEMS5:1.0,KNEMS6:1.0,KNEMS7:1.0,MYRISIII:1.0,MYRIS4:1.0,MYRXS1:1.0,MYRXS2:1.0):1.0):1.0):1.0,GNETGN:1.0);
end;
	
