# Supplementary material for: Plant DNA barcodes and assessment of phylogenetic community structure of a tropical mixed dipterocarp forest in Brunei Darussalam (Borneo)
Source: PLoS One. 2017 Oct 19;12(10):e0185861. doi: 10.1371/journal.pone.0185861 (PMC5648112; doi:10.1371/journal.pone.0185861)
Supplement: S2 Text — Abbreviations of names correspond to names in S1 Table. (TXT) [file pone.0185861.s005.txt]

Sequence length=1820;

	tree tree_1 = ((ANISBE:0.05214,(((((XANTPE:1e-06,((XANTSP2:0.001277,XANTSP3:0.001191):0.001276,((XANTBE:0.001704,XANTCL:0.000851):1e-06,XANTPA:1e-06):1e-06):0.000849):0.002458,(XANTSP1:0.003408,(((XANTRU:0.000849,XANTGR:0.000853):1e-06,XANTMA:1e-06):1e-06,XANTFE:1e-06):1e-06):0.003948):0.001458,XANTST:0.009482):0.084345,(((CRUDRE:0.010485,(SINDLE:0.001803,(SINDCO:1e-06,(SINDSP:1e-06,SINDBE:1e-06):1e-06):0.001639):0.007571):0.000927,SARADE:0.015881):0.051227,(((ADENX:0.010525,(ARCHJI:0.005128,ARCHTR:1e-06):0.019377):0.018114,(FORDSP:1e-06,FABABR:1e-06):0.119101):0.008606,(KOOMEX:0.013585,(DIALKU:1e-06,DIALKUKU:1e-06):0.018775):0.029811):0.005199):0.014259):0.034369,(((PRUNGR:0.075599,(((GIRONE:0.00085,GIROSU:1e-06):0.041174,(((FICUS5:0.000883,FICUS6:0.00088):0.007233,((((FICUS1:0.00177,((FICUSE:0.000884,(FICUBE:1e-06,FICUME:1e-06):0.001778):0.000884,FICUAU:0.002755):1e-06):1e-06,FICUS2:1e-06):1e-06,FICUS4:0.000884):1e-06,FICUS3:0.001769):0.000848):0.024332,(((ARTOIN:0.002645,((ARTOOD2:1e-06,ARTOOD1:0.000858):0.001724,(ARTOAN:0.003448,ARTOME:1e-06):0.001728):0.003439):0.003163,((ARTOS1:0.001984,ARTOTA:0.002967):0.007598,ARTOS2:0.007887):0.001108):1e-06,(ARTOKE:0.004082,ARTONI:0.001082):0.00264):0.019612):0.026026):0.020683,(ZIZIS1:0.056999,RHAMSP:0.057495):0.00415):0.009651):0.020118,((LITHLE:0.00253,LITHTE2:0.000837):0.000842,((CASTSP:1e-06,CASTMO:0.001966):0.003934,(LITHCL:1e-06,(LITHTE1:0.003378,LITHNI:1e-06):1e-06):1e-06):1e-06):0.101864):0.001837,((((((((KOSTHE:1e-06,(PARIEL:0.007723,ATUNRA:1e-06):0.000319):0.107713,BHESPA:0.069456):0.006314,((GARCSP2:0.007681,((((GARCS7:1e-06,GARCSP3:0.001736):0.000864,GARCSA:1e-06):0.004528,(((GARCMA:1e-06,GARCS6:1e-06):0.002595,(GARCS5:0.013258,GARCS4:0.000946):1e-06):0.00186,GARCSPI:0.008872):0.006193):0.004251,(GARCLA:0.015283,GARCHA:1e-06):0.010616):0.002041):0.086611,(((CALLS3:0.002667,((CALLS1:0.00086,(CALLS2:1e-06,(CALLWO:0.000862,CALLFE:1e-06):0.001726):1e-06):1e-06,CALLDE:0.005244):0.000789):0.013505,(KAYEFE:0.002104,(KAYEOB:0.000863,(KAYEMA:1e-06,KAYES1:0.006963):0.000861):0.000505):0.019685):0.035907,CRATFO:0.093972):0.004754):0.052723):0.005207,((((((HYDNSM:1e-06,HYDNSB:1e-06):1e-06,HYDNBO:1e-06):1e-06,HYDNS2:1e-06):0.011491,(Hydnocarpus_woodii:0.003546,((HYDNKU:0.000854,HYDNS1:0.000848):0.005046,HYDNPI:0.000972):0.003408):0.006603):0.016117,(RYPAHI:0.001723,((RYPAS1:1e-06,RYPAHU:1e-06):1e-06,RYPAQU:1e-06):1e-06):0.031511):0.018915,((((FLACRU:0.0026,SCOLSP:0.012036):0.004101,HOMAIN:0.017073):0.02233,CASEGR:0.040613):0.028656,(RINOLO:0.009599,((RINOS2:0.001705,(RINOS3:0.0017,RINOS1:1e-06):1e-06):0.011146,RINOHO:0.014339):0.000632):0.063418):0.002149):0.008284):1e-06,(CARRSP:0.069186,((((DRYPLO:0.002375,(DRYSP1:0.000892,DRYPFA:1e-06):1e-06):0.001787,DRYPPO:0.004474):1e-06,(DRYPER:0.001212,DRYPMY:0.001192):0.002403):0.060804,(GALEFU:0.042391,(((((APORBE:1e-06,(APORBU:0.002996,APORSU1:1e-06):0.001694):0.002551,(((APORS4:0.000132,APORSA:0.002457):0.000803,(APORAC:1e-06,((APORS2:0.00254,APORS1:1e-06):1e-06,APORSU2:0.002996):1e-06):0.000846):1e-06,APORS3:0.002542):1e-06):0.004185,(((BACCPY:0.000846,BACCS2:0.000849):1e-06,(BACCCO:1e-06,(BACCSA:1e-06,(BACCLA:0.000849,(BACCRA:1e-06,BACCS3:1e-06):1e-06):0.001665):2.8e-05):0.000846):0.000849,BACCS1:0.003407):0.00177):0.041273,(ANTILE:1e-06,(ANTIST:1e-06,((ANTISP2:0.001716,ANTILI:1e-06):0.001682,ANTISP1:1e-06):1e-06):3.4e-05):0.040059):0.024534,((CLEIHI:0.006527,PHYLSP:0.007593):0.075666,GLOCSP:0.053447):0.020047):0.014157):0.002486):0.000874):0.000768):0.000608,(((TRIGMA:0.00908,CHAECA:0.011449):0.028319,((((NEOSSU:1e-06,NEOSKI:1e-06):0.005453,CHEIMO:0.01216):0.016287,((KOILLO:0.002493,CEPHMA:0.014503):0.029738,((PTYCAR:0.006063,((BLUMSU:1e-06,(BLUMCA:1e-06,BLUMBO:1e-06):0.000859):0.002578,(BLUMTO:1e-06,BLUMKU:1e-06):0.002581):1e-06):0.005218,(HANCEU:0.016712,(((((MACAHU:1e-06,(MACASP:1e-06,MACALA:1e-06):1e-06):1e-06,MACATR:1e-06):0.004225,MACABE:0.003126):0.005713,(MACALO:1e-06,(MACABR:1e-06,MACAHO:1e-06):1e-06):0.000859):0.007697,(MALLS2:0.006628,((MALLS1:1e-06,MALLWR:0.001132):0.005793,MALLLE:0.003449):0.003867):0.005933):0.007408):0.005326):0.005749):0.015476):0.003026,((ELATTA:0.028365,ERISLE:0.014024):0.0025,(PIMEGR3:0.000858,(PIMEGR2:0.000858,PIMEGR1:1e-06):1e-06):0.025811):0.000646):0.004881):0.012872,CTENPA:0.063412):0.00403):0.032412,(((LOPHBE:0.002025,LOPHSU:1e-06):0.018541,SALASP:0.017713):0.081095,(((ELAECL:0.009073,ELAENI:0.004732):0.025319,SLOAJA:0.01105):0.02566,(CONAS2:0.006901,CONAS1:0.002604):0.052035):0.023292):0.003607):0.011258,((((CRYPMA:0.029431,(OXYSBE:0.061164,((((MEMELO:1e-06,MEMEPA:1e-06):0.003051,((LIJNLA:0.003613,(MEMEAR:1e-06,MEMECA:0.00305):0.001848):1e-06,MEMEFL:1e-06):1e-06):1e-06,MEMEME:0.00305):0.038606,((PTERMU:1e-06,(PTERCR:1e-06,PTERS1:1e-06):1e-06):0.009889,(PTEREC:0.008696,PTERAZ:0.003602):0.000732):0.025936):0.002666):0.062019):0.023039,(((SYZYS4:0.007755,(SYZYS33:1e-06,SYZYS42:0.001773):0.001709):1e-06,((SYZYS34:0.003428,(SYZYS14:0.006098,SYZYS8:0.002593):0.000822):0.000862,((SYZYS1:1e-06,SYZYSP:0.001712):0.006025,(SYZYS29:1e-06,(SYZYS30:1e-06,((((((SYZYS15:1e-06,SYZYS41:1e-06):1e-06,SYZYS40:1e-06):1e-06,SYZYS39:1e-06):0.000852,(SYZYS19:1e-06,(SYZYS38:0.000853,(SYZYS28:1e-06,SYZYS32:0.000827):2.4e-05):1e-06):1e-06):0.000853,SYZYS25:0.001707):1e-06,SYZYS3:1e-06):1e-06):0.001708):0.000853):0.000854):1e-06):0.000722,(SYZYS22:0.000853,(SYZYS17:0.002569,SYZYS23:0.000853):1e-06):0.000988):0.03011):0.040825,(((((((WALSSXIII:1e-06,WALSSXI:0.002523):0.001687,WALSSXII:0.001687):0.023822,((DYSOS4:1e-06,DYSOS5:1e-06):0.003375,((((REINHU:0.006763,LANSD:0.004221):0.000834,(((AGLAS24:0.001675,(((AGLAS1:1e-06,(AGLAS13:1e-06,((AGLAS9:1e-06,AGLAS7:1e-06):1e-06,((AGLAS10:0.000824,(MELIXXI:0.001656,((AGLASI:1e-06,AGLASP:1e-06):0.003316,((DYSOS1:1e-06,DYSOSP:1e-06):0.00065,DYSOS13:1e-06):0.000173):0.000825):1e-06):0.000824,(AGLAS15:1e-06,AGLARU:0.000841):0.001649):1e-06):1e-06):1e-06):1e-06,AGLAS2:0.001682):0.001678,AGLAS11:0.000838):1e-06):0.000837,((AGLASXI:1e-06,AGLAS4:0.000838):0.001681,AGLAS12:0.002527):1e-06):1e-06,AGLAS3:0.004202):0.000838):0.000841,(((DYSOS10:0.002526,DYSOS6:0.000839):0.000837,DYSOS3:1e-06):1e-06,DYSOS8:0.002521):0.001679):1e-06,((CHISSP2:1e-06,CHISSP4:1e-06):0.005922,(CHISS5:0.003375,DYSOS14:0.00168):1e-06):0.001676):1e-06):0.005922):0.03595,((GLYCMA:0.000447,GLYCSP:0.002826):0.063924,SIMASP:0.047992):0.003939):0.016662,(((LEPIS3:0.007579,(LEPITE:0.00251,LEPIFR:0.006694):0.001632):0.00472,((POMEPI:0.005015,(((NEPHS4:0.000856,NEPHSU:0.001663):0.000832,(NEPHME:0.001661,NEPHSP:0.00083):1e-06):1e-06,(NEPHUN:0.001664,NEPHCU:1e-06):0.00083):0.00383):0.002963,(NEPHS3:0.003247,SAPISP2:0.003459):0.000821):0.003578):0.003031,LEPIS4:0.0092):0.060436):1e-06,((CAMPAU:0.018492,(PARISP:0.00916,(((DRYMLU:0.004171,(SEMEEU:1e-06,SEMERU:1e-06):0.00759):0.000878,(MELATO:1e-06,((MELAS2:1e-06,((MELASP:1e-06,MELABU:1e-06):1e-06,MELABE:1e-06):1e-06):1e-06,MELAS1:1e-06):1e-06):0.001629):0.000832,((SWINFO:1e-06,SWINGL:1e-06):0.016153,(GLUTRU:0.004116,(GLUTMA:1e-06,(GLUTLA:0.006735,GLUTWA:0.008478):0.000625):0.000253):0.009364):0.00601):3.4e-05):0.028658):0.000425,((BUCHSE:0.024157,ANACSP:0.021563):0.005919,(TRIOMA:0.005215,((((DACRCO:1e-06,DACRRU:1e-06):0.00084,(DACRRURU:0.002623,DACRLA:0.000838):1e-06):0.00084,((((CANALI:0.000851,CANASP:1e-06):0.002581,CANASP2:0.006397):0.002086,((DACRYRO2:0.000838,DACRYRO1:1e-06):0.00168,(DACRSP:1e-06,DACRIN:0.001269):0.001257):0.000852):0.000828,(SANTTO:1e-06,((SANTAPVA:1e-06,(SANTSP:1e-06,BURSXXI:0.004796):1e-06):1e-06,SANTAP:1e-06):0.001897):0.000946):1e-06):0.000699,(SANTGR:1e-06,SANTOB:0.003377):0.000984):0.011292):0.027435):0.002603):0.016567):0.044923,((((DRYOLA:0.002938,DRYOBE:0.000864):0.007762,((ANISLA:0.00925,((((VATIEN:0.002523,(((VATIMI:1e-06,VATISA:0.000867):0.000871,VATINI:0.00174):0.001739,VATIOBOB:0.000864):0.000823):0.000136,VATIDU:0.003485):0.000873,VATIOD:0.001719):1e-06,VATISP2:0.000858):0.006557):0.011462,(((DIPTPASB:1e-06,DIPTCA:1e-06):1e-06,DIPTCASP:0.000863):0.017179,((((HOPEBR:0.002575,HOPENE:0.000858):1e-06,(HOPDR:0.000846,HOPDR1:0.001742):0.005198):0.010694,((SHORFAGU_1:1e-06,((SHORGI:1e-06,((((SHORSP2:1e-06,SHORBA:1e-06):1e-06,(SHORSP4:0.000859,(SHORPAT:1e-06,SHORSP3:0.000834):2.4e-05):1e-06):1e-06,SHORFAGUE_2:1e-06):1e-06,SHORSP1:1e-06):1e-06):1e-06,SHORFAGT:1e-06):0.000858):0.015451,((SHORCO:1e-06,SHOAG:1e-06):1e-06,SHOROC:1e-06):0.007239):0.002562):0.003271,(PARAMA:0.005085,((PARAMAC:0.000858,PARATO:0.00429):0.005,((((SHORPI:1e-06,SHORBECC:1e-06):0.000338,SHORAM:1e-06):0.000789,(SHORSP5:0.007809,((SHORPARSVE:0.000857,((SHORMASB:1e-06,((((SHORPAL:1e-06,(SHORPAU:1e-06,SHORMASB2:0.002578):1e-06):1e-06,SHORSP9:1e-06):1e-06,SHORMASM:1e-06):1e-06,((SHORSP6:1e-06,SHORSC:1e-06):1e-06,SHORFE:1e-06):1e-06):1e-06):1e-06,SHORLE:1e-06):1e-06):0.000859,SHORFA:1e-06):0.000849):0.002317):0.006939,((SHORLA:1e-06,SHORASA:0.001715):0.000854,((SHOREX:0.000862,(SHORDO:1e-06,SHOROBO:0.001717):1e-06):0.002582,((SHORBI:0.007815,SHORAT:0.00086):0.002577,(SHORMA:1e-06,(SHORHA1:1e-06,SHORHA2:0.000858):0.003429):0.000856):1e-06):0.000857):0.002016):0.002475):0.00169):0.003484):0.002914):0.001946):0.003568):0.081237,((LEPTCA:0.014961,(MICRFI:0.000861,((MICRBL:0.002566,(MICRST:1e-06,MICROS:1e-06):1e-06):0.000855,(MICRCI:1e-06,(MICRLA:1e-06,MICRHI:1e-06):1e-06):1e-06):0.000843):0.021327):0.00649,((PTERSU:0.013255,(PENTAD:0.01094,((HERISI:0.009733,(STERCO:0.003385,(((STERS1:1e-06,STERRY:1e-06):1e-06,(STERST:0.000854,STERRU:1e-06):0.001716):0.002566,STERS:0.002583):0.001812):0.010633):0.00167,(SCAPAL:0.008813,SCAPMA:0.006157):0.000721):0.004661):0.001924):0.001044,(DURIGRA:0.003457,((DURIGRI:0.000856,DURIGR:0.001744):0.002534,DURIS:0.002686):0.002127):0.014715):0.008795):0.026419):0.001589,((AQUILBE:1e-06,AQILMI:1e-06):0.034629,GONYSP:0.013482):0.033243):0.036605):0.004132):0.005392,(LEEAIN:0.060503,((HELIPE:0.100626,(((DRACSP:0.093857,Pinanga_auriculata:0.044146):0.074663,((((PHOEGR:0.005031,ALSEBA:0.001681):0.004275,((((((((((((LITSFE:0.000834,LITSCO:1e-06):0.001673,((LITSSP1:0.001676,((LITSSP5:1e-06,LITSSP2:0.000816):2.1e-05,LITSSP3:1e-06):1e-06):0.000837,LITSSP8:0.000837):1e-06):0.000837,(LITSAN:1e-06,LITSME:1e-06):0.000836):1e-06,(LITSSP4:1e-06,(LITSAC1:1e-06,LITSAC2:0.001672):0.000828):8e-06):1e-06,LITSSP9:1e-06):1e-06,LITSLA:1e-06):1e-06,(LITSSP10:1e-06,LITSFU:1e-06):1e-06):1e-06,LITSCA:0.000836):0.000833,LITSRU:0.000842):0.002525,(LITSSP6:1e-06,LITSSP7:0.004206):1e-06):0.000832,CINNJA:0.004225):1e-06,((ACTISP:0.000834,ACTIPR:1e-06):0.000833,ACTIBO:1e-06):0.003349):0.001604):0.022672,(PROTME:0.016257,((CRYPER:1e-06,CRYPTO:1e-06):0.02219,(ENDICO:0.006,(BEILGL:0.008905,BEILTA:0.002016):0.005734):0.007415):0.00565):0.013989):0.037552,(((HORSGR:0.000835,HORSFL:1e-06):0.000942,((GYMNFA:0.003003,(GYMNFO:1e-06,MYRXS1:0.001051):1e-06):0.003159,((KNEMS3:1e-06,(((KNEMS2:1e-06,(KNEMS7:0.000837,(MYRXS2:0.000836,KNEMSE:0.001675):1e-06):1e-06):1e-06,((KNEMS6:1e-06,KNEMS1:0.00082):1.7e-05,KNEMS4:0.000837):1e-06):1e-06,KNEMS5:0.001675):0.000837):0.001679,(MYRISIII:0.000841,MYRIS4:1e-06):0.001684):0.000837):0.005926):0.059168,((MAGNAS:0.000789,(MAGNGI:0.000835,MAGNS1:1e-06):0.002571):0.02062,(((MAASSU:0.003291,MAASGL:0.007149):0.008704,(((((POPOSP1:0.001677,(POPOHI:1e-06,POPOPI:1e-06):0.000814):0.006697,MITRMA:0.003316):1e-06,(MITRLO:0.008362,((HUBERU:0.010043,MEIOSP:0.004162):1e-06,((ANNOX2:0.006136,(((POLYBU:1e-06,(POLYBO:0.001661,((POLYSP5:0.001664,'Polyalthia_cf._cauliflora_HT1':0.000831):1e-06,POLYCA2:0.00083):0.005045):0.000831):1e-06,POLYSP1:0.00333):0.004176,POLYSP3:1e-06):0.005725):0.000957,((SAGELA:1e-06,SAGESA:1e-06):0.006687,((NEOUPR:1e-06,ANNOX4:0.001656):0.005008,((PHAESP:0.000833,(ANNOX3:1e-06,ANNOX1:1e-06):0.001664):0.000828,MONOLA:1e-06):0.005874):0.000822):0.000826):1e-06):0.000831):1e-06):1e-06,(PHAEOP:0.006667,(ANNOX5:0.000827,ANNOX6:0.001658):0.001661):0.000827):0.003459,MONOEU:0.002365):0.002593):0.007745,((MEZZMA:0.014531,DREPHA:0.009371):0.016878,((UVARSXI:0.022737,(GONITA:0.002609,((GONISP:0.003377,(GONIPA:0.002534,GONIME:0.000824):0.000833):0.002526,GONIVE:0.001664):0.001606):0.029077):0.011276,XYLOMA:0.029068):0.006096):0.002617):0.045082):0.006667):0.006894):0.014787):0.024064,(MELISP:1e-06,MELISU:1e-06):0.070469):0.004495):0.039091,((DILLSU:0.003801,DILLEX:0.003792):0.102278,(((ANACFR:0.073197,(OCHAAM:0.018456,OPILX:0.08485):0.00252):0.009925,STROCE:0.030899):0.016847,((MASTRO:0.027056,((ALANJAJ2:1e-06,ALANJAJ1:0.000846):0.000929,(ALANSP1:1e-06,ALANJAJAE:0.000845):0.000765):0.047353):0.010975,(((((SAPOXS3:0.001675,(((PALAEL:0.000853,(PALASE:1e-06,(PALAS2:0.000853,PALACA:0.000854):1e-06):1e-06):1e-06,PALAGU:0.000853):0.001704,(((SAPOXS1:0.00094,SAPOXS2:0.000853):0.001711,MADHKI:1e-06):0.000851,PALAS1:0.001711):1e-06):0.002599):0.029567,((((SAURSP1:1e-06,SAURSU:1e-06):1e-06,SAURLO:1e-06):0.00263,SAURSP2:1e-06):0.052704,((ARDIS4:0.008258,((ARDIFE:1e-06,ARDIS3:1e-06):0.006916,(ARDIS1:1e-06,ARDIS2:0.000856):0.001732):0.000354):0.100832,((DIOSBO:0.000849,DIOSEL:0.005375):0.003433,(DIOSAR:0.004297,(DIOSSP2:0.000852,(DIOSPE:0.001711,((DIOKO:0.004282,DIOSFE:0.003462):0.002569,((DIOSTO:0.004312,(((DIOSCL:0.003094,(DIOSOL:0.002226,DIOSSB:0.002041):0.001703):0.001191,DIOSSP3:0.003422):1e-06,((DIOSSP4:1e-06,(DIOSSP5:1e-06,DIOSSU:0.000835):1.9e-05):0.005153,DIOSBU:0.002783):1e-06):1e-06):0.001713,(DIOSLA:0.002566,(DIOSSP1:0.006859,DIOSWA:1e-06):1e-06):0.000859):0.002571):1e-06):0.000855):0.001716):1e-06):0.022308):0.002817):0.000759):0.000878,((ADINAC:1e-06,ADINS1:0.00426):0.023149,THEAX:0.036954):0.00303):0.000649,((SYMPCO:0.000838,((SYMPSP1:1e-06,SYMPSP2:0.001204):0.003452,SYMPCR:0.001711):0.000866):0.038053,(BARRCU:1e-06,BARRLA:1e-06):0.046834):0.002216):0.027461,((ILEXCY:0.046701,((GONOSP:1e-06,GONOMI:1e-06):0.034807,(GROMQU:0.007067,(STEMMA:0.00085,STEMUM:0.002569):0.004106):0.072912):0.005969):0.008419,((ERYCCR:0.002428,(ERYCST:0.006482,ERYCGL:0.001197):0.002185):0.110792,(((CHIOSP4:0.000877,OLEASP:0.000826):0.022286,(VITEVI:0.007183,(TEIJCO:0.010343,TEIJSI:0.006055):0.00048):0.054873):0.024697,((UTANSP:0.098391,((DYERCO:0.017168,(TABEAN:0.003991,TABEPA:0.003855):0.037138):0.014209,NORRMA:0.073732):0.001928):0.008929,((GARDLO:0.046768,((((PARVSP:0.000851,UROPCO:1e-06):0.001902,((((UROPSP4:1e-06,UROPSP5:0.003072):0.006077,(UROPS1:1e-06,UROPS2:0.000845):0.002926):0.0031,PLEISP:0.00967):0.000792,UROPSP3:0.004273):0.001523):0.00226,UROPWO:0.002931):0.018023,(LASIRO:0.06666,(SAPRSP:0.043311,((GAERVA:0.043377,PSYCSP:0.040255):0.003581,(RENNEL:0.006981,(PRISSP:1e-06,PRISBE:1e-06):0.00503):0.005271):0.008404):0.029935):0.004993):0.020161):0.005308,((NEONSU:0.001446,NEONSP:0.001132):0.031862,((CANTCO:0.020228,((IXORSP3:1e-06,'Ixora_sp._MT2':0.000851):0.00708,((IXORSP1:1e-06,IXORPU:0.000855):0.001687,IXORGL:0.002586):0.0077):0.01356):0.003898,(DISCSP:0.014947,(RUBIX1:0.011187,((TARESP1:0.004569,TARESP2:1e-06):0.009213,((AIDISP1:1e-06,AIDISP2:0.000852):0.006874,(GARDEL:0.009416,(PORTCA:0.004088,RUBIX2:0.002804):0.001032):0.000837):0.00086):1e-06):0.000597):0.008217):0.028109):0.002316):0.019946):0.022946):0.001874):0.021628):0.007272):0.002087):0.015431):0.003833):0.001819):0.004135):0.019597):0.009468):0.00825):0.003355):0.082769):0.298085,GNETGN:0.298085);

# Angiosperms
mrca: ANISBE, MAGNGI, fixage=241.71;

name of mrca: ANISBE, MAGNGI, name=Angiosperms;

#Magnoliales: 
mrca: MAGNAS, KNEMSE, minage=171.52;

name of mrca: MAGNAS, KNEMSE, name=Magnoliales_crown;

#Dilleniales
mrca: DILLSU, DILLEX, minage=52.28;

name of mrca: DILLSU, DILLEX, name=Dilleniales_crown;

#Myrtales
mrca: MEMEFL, LANSD, minage=107.92;

name of mrca: MEMEFL, LANSD, name=Myrtales_stem;

#Sapindales
mrca: DYSOS5, SANTOB, minage=70.57;

name of mrca: DYSOS5, SANTOB, name=Sapindales_crown;

#Malvales
mrca: VATINI, AQILMI, minage=33.9;

name of mrca: VATINI, AQILMI, name=Malvales_crown;

#Oxalidales
mrca: ELAENI, CONAS1, minage=90.53;

name of mrca: ELAENI, CONAS1, name=Oxalidales_crown;

#Celastrales
mrca: LOPHSU, SALASP, minage=71.64;

name of mrca: LOPHSU, SALASP, name=Celastrales_crown;

#Malpighiales
mrca: ATUNRA, CTENPA, minage=89.3;

name of mrca: ATUNRA, CTENPA, name=Malpighiales_crown;

#Fagales
mrca: LITHLE, LITHNI, minage=93.5;

name of mrca:  LITHLE, LITHNI, name=Fagales_crown;

#Fabales
mrca: DIALKU, LITHLE, minage=101.05;

name of mrca: DIALKU, LITHLE, name=Fabales_stem;

#Santalales
mrca: OCHAAM, STROCE, minage=90.24;

name of mrca: OCHAAM, STROCE, name=Santales_crown;

#Cornales
mrca: MASTRO, ALANJAJAE, minage=101.41;

name of mrca: MASTR0, ALANJAJAE, name=Cornales_crown;

#Ericales
mrca: DIOSPE, BARRLA, minage=98.72;

name of mrca: DIOSPE, BARRLA, name=Ericales_crown;

#Gentianales
mrca: RENNEL, VITEVI, minage=80.65;

name of mrca: RENNEL, VITEVI, name=Gentianales_stem;

#Lamiales
mrca: CHIOSP4, VITEVI, minage=62.81;

name of mrca: CHIOSP4, VITEVI, name=Lamiales_crown;

#Solanales
mrca: ERYCCR, ERYCGL, minage=73.23;

name of mrca: ERYCCR, ERYCGL, name=Solanales_crown;

#Aquifoliales
mrca: ILEXCY, ERYCCR, minage=99.36;

name of mrca: ILEXCY, ERYCCR, name=Aquifoliales_stem;

#Sapindales-to-Malvales
mrca: AGLARU, VATINI, minage=98.43;

#Celastrales-to-Malpighiales
mrca: LOPHSU, CRATFO, minage=98.87;

#Lamiales-to-Solanales
mrca: ERYCGL, VITEVI, minage=79.96;

#Magnoliaceae
mrca:	MAGNAS, MAGNGI, minage=96.5;
name of mrca: MAGNAS, MAGNGI, name=Magnoliaceae;

#Lauraceae
mrca:	LITSFE, BEILGL, minage=105.8;
name of mrca: LITSFE, BEILGL, name=Lauraceae;

#Rutaceae
mrca:	GLYCMA, GLYCSP, minage=33.9;
name of mrca: GLYCMA, GLYCSP, name=Rutaceae;

#Rhamnaceae
mrca:	ZIZIS1, RHAMSP, minage=48.6;
name of mrca: ZIZIS1, RHAMSP,  name=Rhamnaceae;

#Actinidiaceae	
mrca:	SAURSU, SAURSP2, minage=83.6;
name of mrca: SAURSU, SAURSP2, name=Actinidiaceae;

#Pentaphylacaceae	
mrca:	ADINAC, ADINS1, minage=65.5;
name of mrca: ADINAC, ADINS1, name=Pentaphyllaceae;

#Apocynaceae	
mrca:	DYERCO, TABEPA, minage=37.2;
name of mrca: DYERCO, TABEPA, name=Apocynaceae;

#Oleaceae	
mrca:	CHIOSP4, OLEASP, minage=33.9;
name of mrca: CHIOSP4, OLEASP, name=Oleaceae;
