# Supplementary material for: Plant DNA barcodes and assessment of phylogenetic community structure of a tropical mixed dipterocarp forest in Brunei Darussalam (Borneo)
Source: PLoS One. 2017 Oct 19;12(10):e0185861. doi: 10.1371/journal.pone.0185861 (PMC5648112; doi:10.1371/journal.pone.0185861)
Supplement: S3 Text — Abbreviations of names correspond to names in S1 Table. (TXT) [file pone.0185861.s006.txt]

Sequence length=1820;

	tree tree_1 = ((((((PHOEGR:0.005043,ALSEBA:0.001685):0.004318,(CINNJA:0.004236,((ACTIBO:1e-06,(ACTIPR:1e-06,ACTISP:0.000836):0.000835):0.003357,(((((LITSAN:1e-06,LITSME:1e-06):0.000838,((LITSSP4:1e-06,(LITSAC1:1e-06,LITSAC2:0.001676):0.00083):8e-06,((LITSLA:1e-06,LITSSP10:1e-06):1e-06,(((LITSCA:0.000838,(((((LITSSP5:1e-06,LITSSP2:0.000818):2.1e-05,LITSSP3:1e-06):1e-06,LITSSP1:0.00168):0.000839,LITSSP8:0.000839):1e-06,(LITSCO:1e-06,LITSFE:0.000836):0.001677):0.000839):1e-06,LITSFU:1e-06):1e-06,LITSSP9:1e-06):1e-06):1e-06):1e-06):0.000835,LITSRU:0.000844):0.002531,LITSSP7:0.004217):0.000817,LITSSP6:1e-06):1.7e-05):1e-06):0.001575):0.022745,(PROTME:0.016318,((CRYPER:1e-06,CRYPTO:1e-06):0.022252,(ENDICO:0.006015,(BEILGL:0.008924,BEILTA:0.00202):0.005751):0.007439):0.005644):0.014045):0.037591,(((HORSGR:0.000837,HORSFL:1e-06):0.000968,((GYMNFA:0.003007,(MYRXS1:0.001054,GYMNFO:1e-06):1e-06):0.003167,((KNEMS3:1e-06,(((((KNEMS6:1e-06,KNEMS1:0.000822):1.7e-05,KNEMS4:0.000839):1e-06,KNEMS2:1e-06):1e-06,(KNEMS7:0.000839,(MYRXS2:0.000838,KNEMSE:0.001679):1e-06):1e-06):1e-06,KNEMS5:0.001679):0.000839):0.001683,(MYRIS4:1e-06,MYRISIII:0.000843):0.001688):0.000839):0.005916):0.059367,((((MAASGL:0.007158,MAASSU:0.003308):0.008718,(MONOEU:0.002371,(((((((SAGELA:1e-06,SAGESA:1e-06):0.006703,(((PHAESP:0.000835,(ANNOX3:1e-06,ANNOX1:1e-06):0.001668):0.00083,MONOLA:1e-06):0.005888,(ANNOX4:0.00166,NEOUPR:1e-06):0.00502):0.000824):0.000829,(ANNOX2:0.006153,(POLYSP3:1e-06,((POLYBU:1e-06,(POLYBO:0.001665,(POLYCA2:0.000832,('Polyalthia_cf._cauliflora_HT1':0.000833,POLYSP5:0.001668):1e-06):0.005058):0.000833):1e-06,POLYSP1:0.003338):0.004187):0.005739):0.000959):1e-06,(HUBERU:0.010069,MEIOSP:0.004172):1e-06):0.000833,MITRMA:0.003325):1e-06,((POPOSP1:0.001681,(POPOHI:1e-06,POPOPI:1e-06):0.000816):0.006714,MITRLO:0.008383):1e-06):1e-06,(PHAEOP:0.006684,(ANNOX5:0.000829,ANNOX6:0.001662):0.001665):0.000829):0.003467):0.0026):0.007771,((DREPHA:0.009397,MEZZMA:0.014569):0.01693,((UVARSXI:0.022795,(GONITA:0.002614,(((GONIME:0.000826,GONIPA:0.00254):0.000835,GONISP:0.003385):0.002532,GONIVE:0.001668):0.001611):0.029165):0.011305,XYLOMA:0.029139):0.006113):0.002617):0.045313,(MAGNAS:0.000809,(MAGNGI:0.000837,MAGNS1:1e-06):0.00256):0.020603):0.006614):0.006978):0.014078,((Pinanga_auriculata:0.044476,DRACSP:0.094169):0.075467,((MELISP:1e-06,MELISU:1e-06):0.071125,(HELIPE:0.102074,(((((((((((((Hydnocarpus_woodii:0.003555,(HYDNPI:0.000974,(HYDNKU:0.000856,HYDNS1:0.00085):0.005058):0.003416):0.006619,((HYDNSB:1e-06,(HYDNS2:1e-06,HYDNBO:1e-06):1e-06):1e-06,HYDNSM:1e-06):0.011519):0.016143,(RYPAHI:0.001727,(RYPAS1:1e-06,(RYPAQU:1e-06,RYPAHU:1e-06):1e-06):1e-06):0.031576):0.018979,(((RINOHO:0.014376,(RINOS2:0.001709,(RINOS1:1e-06,RINOS3:0.001704):1e-06):0.011173):0.000634,RINOLO:0.009623):0.063605,(CASEGR:0.04072,(HOMAIN:0.017117,(FLACRU:0.002607,SCOLSP:0.012068):0.00411):0.02239):0.028737):0.002155):0.008305,((BHESPA:0.069645,((PARIEL:0.007741,ATUNRA:1e-06):0.000309,KOSTHE:1e-06):0.107994):0.006331,((GARCSP2:0.00769,((GARCLA:0.015304,GARCHA:1e-06):0.010642,((((GARCS4:0.000948,GARCS5:0.013289):1e-06,(GARCMA:1e-06,GARCS6:1e-06):0.002601):0.001863,GARCSPI:0.008893):0.006208,((GARCSP3:0.00174,GARCS7:1e-06):0.000866,GARCSA:1e-06):0.004538):0.004261):0.002055):0.086864,(((((CALLS1:0.000862,(CALLS2:1e-06,(CALLWO:0.000864,CALLFE:1e-06):0.00173):1e-06):1e-06,CALLDE:0.005256):0.000789,CALLS3:0.002675):0.013545,(KAYEFE:0.002102,(KAYEOB:0.000865,(KAYES1:0.006981,KAYEMA:1e-06):0.000863):0.000513):0.019731):0.036006,CRATFO:0.094295):0.004771):0.052857):0.005219):1e-06,(((DRYPPO:0.004487,((DRYPER:0.001215,DRYPMY:0.001195):0.00241,(DRYPLO:0.002382,(DRYPFA:1e-06,DRYSP1:0.000895):1e-06):0.001792):1e-06):0.061001,(GALEFU:0.042514,((GLOCSP:0.053539,(CLEIHI:0.00655,PHYLSP:0.007604):0.075864):0.020151,((ANTILE:1e-06,((ANTIST:1e-06,(ANTISP1:1e-06,ANTISP2:0.001684):1e-06):3.5e-05,ANTILI:1e-06):0.001722):0.040175,((((BACCPY:0.000849,BACCS2:0.000852):1e-06,(BACCCO:1e-06,(BACCSA:1e-06,(BACCLA:0.000851,(BACCRA:1e-06,BACCS3:1e-06):1e-06):0.001668):2.9e-05):0.000848):0.000852,BACCS1:0.003416):0.001774,((((APORS4:0.000149,APORSA:0.002452):0.0008,APORS3:0.002548):1e-06,(APORAC:1e-06,((APORS2:0.002547,APORS1:1e-06):1e-06,APORSU2:0.003002):1e-06):0.000848):1e-06,(APORBE:1e-06,(APORBU:0.003003,APORSU1:1e-06):0.001698):0.002558):0.004196):0.041386):0.024604):0.014201):0.002483):0.000876,CARRSP:0.069362):0.000778):0.000597,(CTENPA:0.063579,((CHAECA:0.011484,TRIGMA:0.0091):0.0284,((((NEOSSU:1e-06,NEOSKI:1e-06):0.005467,CHEIMO:0.012193):0.016329,(((PTYCAR:0.006078,((BLUMSU:1e-06,(BLUMCA:1e-06,BLUMBO:1e-06):0.000861):0.002585,(BLUMTO:1e-06,BLUMKU:1e-06):0.002587):1e-06):0.005232,((((MACABR:1e-06,(MACAHO:1e-06,MACALO:1e-06):1e-06):0.000861,(((MACAHU:1e-06,MACASP:1e-06):1e-06,(MACATR:1e-06,MACALA:1e-06):1e-06):0.004237,MACABE:0.003135):0.005725):0.007714,((MALLLE:0.003458,(MALLS1:1e-06,MALLWR:0.001135):0.005808):0.003876,MALLS2:0.006645):0.005951):0.007426,HANCEU:0.016755):0.005339):0.005763,(KOILLO:0.002499,CEPHMA:0.014542):0.029813):0.015517):0.003035,((ELATTA:0.028441,ERISLE:0.01406):0.002506,(PIMEGR3:0.00086,(PIMEGR1:1e-06,PIMEGR2:0.00086):1e-06):0.025883):0.000646):0.004891):0.01291):0.004054):0.032953,((CONAS1:0.002619,CONAS2:0.006913):0.052083,((ELAECL:0.009074,ELAENI:0.004777):0.025443,SLOAJA:0.01109):0.025513):0.026174):1e-06,(SALASP:0.017723,(LOPHBE:0.00203,LOPHSU:1e-06):0.01861):0.083915):0.01178,(((PRUNGR:0.075272,((ZIZIS1:0.056976,RHAMSP:0.057658):0.004613,(((((ARTOIN:0.002651,((ARTOOD1:0.00086,ARTOOD2:1e-06):0.001728,(ARTOAN:0.003457,ARTOME:1e-06):0.001732):0.003447):0.003171,(ARTOS2:0.007905,(ARTOTA:0.002971,ARTOS1:0.001989):0.007617):0.001111):1e-06,(ARTONI:0.001085,ARTOKE:0.004091):0.002647):0.019665,((FICUS5:0.000885,FICUS6:0.000882):0.00725,(((((FICUS3:0.001773,FICUAU:0.002762):1e-06,(FICUSE:0.000886,(FICUME:1e-06,FICUBE:1e-06):0.001782):0.000887):1e-06,FICUS2:1e-06):1e-06,FICUS4:0.000886):1e-06,FICUS1:0.001774):0.000851):0.024385):0.026104,(GIROSU:1e-06,GIRONE:0.000852):0.041211):0.020504):0.007927):0.023567,(ANISBE:0.136811,((LITHLE:0.002537,LITHTE2:0.00084):0.000844,((LITHCL:1e-06,(LITHNI:1e-06,LITHTE1:0.003387):1e-06):1e-06,(CASTSP:1e-06,CASTMO:0.001971):0.003945):1e-06):0.102232):0.001771):1e-06,((((XANTPE:1e-06,(XANTCL:0.000853,(XANTPA:1e-06,((XANTSP3:0.001194,XANTSP2:0.00128):0.001279,XANTBE:0.001708):1e-06):1e-06):0.000851):0.002467,(XANTSP1:0.003417,(XANTRU:0.000851,((XANTFE:1e-06,XANTMA:1e-06):1e-06,XANTGR:0.000855):1e-06):1e-06):0.003958):0.001437,XANTST:0.009529):0.084424,((SARADE:0.015913,((SINDLE:0.001807,(SINDSP:1e-06,(SINDCO:1e-06,SINDBE:1e-06):1e-06):0.001643):0.007595,CRUDRE:0.010505):0.000931):0.051501,(((FORDSP:1e-06,FABABR:1e-06):0.119483,(ADENX:0.010559,(ARCHJI:0.005141,ARCHTR:1e-06):0.01942):0.018101):0.008653,((DIALKU:1e-06,DIALKUKU:1e-06):0.018831,KOOMEX:0.013619):0.029985):0.005058):0.014607):0.0371):0.008816):0.009324,((((((((((REINHU:0.00678,LANSD:0.004232):0.000836,((((AGLAS24:0.001679,(((AGLAS1:1e-06,(((((((AGLASP:1e-06,AGLASI:1e-06):0.003325,((DYSOS1:1e-06,DYSOSP:1e-06):0.00065,DYSOS13:1e-06):0.000176):0.000828,AGLAS10:0.000826):1e-06,MELIXXI:0.001661):0.000826,(AGLAS15:1e-06,AGLARU:0.000843):0.001654):1e-06,(AGLAS9:1e-06,AGLAS7:1e-06):1e-06):1e-06,AGLAS13:1e-06):1e-06):1e-06,AGLAS2:0.001687):0.001683,AGLAS11:0.00084):1e-06):0.000839,AGLAS12:0.002533):1e-06,(AGLAS4:0.00084,AGLASXI:1e-06):0.001686):1e-06,AGLAS3:0.004213):0.00084):0.000843,(((DYSOS6:0.000841,DYSOS14:0.002533):0.000839,DYSOS3:1e-06):1e-06,DYSOS8:0.002528):0.001683):1e-06,((DYSOS10:0.001685,CHISS5:0.003384):1e-06,(CHISSP2:1e-06,CHISSP4:1e-06):0.005939):0.001681):1e-06,(DYSOS4:1e-06,DYSOS5:1e-06):0.003385):0.005963,(WALSSXII:0.001692,(WALSSXI:0.00253,WALSSXIII:1e-06):0.001691):0.023863):0.036073,((GLYCMA:0.000443,GLYCSP:0.002838):0.064091,Eurycoma:0.048128):0.003948):0.016554,(((DRYMLU:0.004591,((PARISP:0.009264,(((MELAS1:1e-06,(MELASP:1e-06,MELAS2:1e-06):1e-06):1e-06,(MELABE:1e-06,MELABU:1e-06):1e-06):1e-06,MELATO:1e-06):0.000842):0.000835,((SEMEEU:1e-06,SEMERU:1e-06):0.007592,((SWINGL:1e-06,SWINFO:1e-06):0.016216,(GLUTRU:0.00413,(GLUTLA:0.006755,(GLUTMA:1e-06,GLUTWA:0.008501):1e-06):0.000879):0.009405):0.005959):0.000831):0.000425):0.029864,(((BUCHSE:0.024083,ANACSP:0.021685):0.005905,(((SANTOB:0.003386,SANTGR:1e-06):0.000996,((((DACRYRO2:0.000841,DACRYRO1:1e-06):0.001685,(DACRIN:0.001272,DACRSP:1e-06):0.00126):0.000855,((CANALI:0.000853,CANASP:1e-06):0.002588,CANASP2:0.006415):0.002092):0.00083,((DACRRURU:0.00263,((DACRRU:1e-06,DACRCO:1e-06):0.000842,DACRLA:0.000841):1e-06):0.000842,(SANTTO:1e-06,(SANTAP:1e-06,((SANTSP:1e-06,BURSXXI:0.004809):1e-06,SANTAPVA:1e-06):1e-06):0.001902):0.000948):1e-06):0.000692):0.011327,TRIOMA:0.005238):0.027645):0.00263,CAMPAU:0.018846):1e-06):0.016352,(((LEPIS3:0.007599,(LEPIFR:0.006711,LEPITE:0.002517):0.001636):0.004731,((POMEPI:0.005029,((((NEPHCU:1e-06,NEPHUN:0.001668):0.000832,NEPHME:0.001666):1e-06,(NEPHS4:0.000859,NEPHSU:0.001667):0.000834):1e-06,NEPHSP:0.000833):0.00384):0.002971,(NEPHS3:0.003255,SAPISP2:0.003468):0.000824):0.003588):0.00304,LEPIS4:0.009225):0.060335):0.000476):0.044782,((GONYSP:0.014154,(AQUILBE:1e-06,AQILMI:1e-06):0.034042):0.033809,((((((((DURIGRI:0.000858,DURIGR:0.001748):0.002496,DURIS:0.002735):0.00185,DURIGRA:0.003626):0.014942,(SCAPMA:0.006037,((HERISI:0.009753,(STERCO:0.003394,(((STERST:0.000856,STERRU:1e-06):0.00172,(STERRY:1e-06,STERS1:1e-06):1e-06):0.002572,STERS:0.002589):0.001816):0.010654):0.001673,SCAPAL:0.009567):0.000861):0.004478):0.001019,PTERSU:0.013223):0.001547,PENTAD:0.011471):0.0082,((((MICRBL:0.002573,(MICROS:1e-06,MICRST:1e-06):1e-06):0.000858,(MICRHI:1e-06,(MICRCI:1e-06,MICRLA:1e-06):1e-06):1e-06):0.000845,MICRFI:0.000863):0.021584,LEPTCA:0.014811):0.006546):0.026503,((DRYOBE:0.000866,DRYOLA:0.002946):0.007783,((ANISLA:0.009276,((((VATIEN:0.002528,((VATINI:0.001745,(VATISA:0.00087,VATIMI:1e-06):0.000873):0.001744,VATIOBOB:0.000867):0.000825):0.000138,VATIDU:0.003494):0.000875,VATIOD:0.001723):1e-06,VATISP2:0.000861):0.006574):0.011491,(((DIPTCA:1e-06,DIPTPASB:1e-06):1e-06,DIPTCASP:0.000865):0.017221,((((HOPDR:0.000849,HOPDR1:0.001747):0.005212,(HOPENE:0.00086,HOPEBR:0.002581):1e-06):0.010723,((SHORFAGU_1:1e-06,((((SHORSP2:1e-06,SHORBA:1e-06):1e-06,(SHORPAT:1e-06,SHORSP4:0.000836):2.5e-05):1e-06,((SHORSP1:1e-06,(SHORFAGUE_2:1e-06,SHORGI:1e-06):1e-06):1e-06,SHORFAGT:1e-06):1e-06):1e-06,SHORSP3:0.00086):0.000861):0.015491,(SHOROC:1e-06,(SHORCO:1e-06,SHOAG:1e-06):1e-06):0.007258):0.002569):0.003279,(PARAMA:0.005098,((PARAMAC:0.00086,PARATO:0.004301):0.005013,((((SHORPI:1e-06,SHORBECC:1e-06):0.000331,SHORAM:1e-06):0.000799,(SHORSP5:0.00783,(SHORFA:1e-06,(SHORPARSVE:0.000859,(((SHORSC:1e-06,SHORFE:1e-06):1e-06,(((SHORPAU:1e-06,(SHORPAL:1e-06,SHORMASB2:0.002584):1e-06):1e-06,SHORSP9:1e-06):1e-06,(SHORLE:1e-06,(SHORSP6:1e-06,SHORMASB:1e-06):1e-06):1e-06):1e-06):1e-06,SHORMASM:1e-06):1e-06):0.000862):0.000852):0.002324):0.006958,((SHORLA:1e-06,SHORASA:0.00172):0.000857,(((SHORBI:0.007837,SHORAT:0.000862):0.002584,(SHORMA:1e-06,(SHORHA1:1e-06,SHORHA2:0.00086):0.003438):0.000858):1e-06,(SHOREX:0.000864,(SHOROBO:0.001721,SHORDO:1e-06):1e-06):0.002589):0.00086):0.002021):0.002482):0.001694):0.003493):0.00292):0.001955):0.003579):0.081243):0.001655):0.03687):0.004142,(((((SYZYS1:1e-06,SYZYSP:0.001716):0.006041,(SYZYS29:1e-06,((SYZYS38:0.000856,(((SYZYS28:1e-06,SYZYS32:0.000827):2.6e-05,(SYZYS39:1e-06,(SYZYS15:1e-06,(SYZYS40:1e-06,SYZYS41:1e-06):1e-06):1e-06):0.000854):1e-06,SYZYS19:1e-06):1e-06):0.000855,(SYZYS3:1e-06,(SYZYS25:0.001711,SYZYS30:1e-06):1e-06):1e-06):0.001713):0.000856):0.000856,((SYZYS34:0.003437,(SYZYS14:0.006114,SYZYS8:0.0026):0.000824):0.000865,((SYZYS42:0.001777,SYZYS33:1e-06):0.001713,SYZYS4:0.007775):1e-06):1e-06):0.000723,((SYZYS23:0.000856,SYZYS22:0.000855):1e-06,SYZYS17:0.002576):0.000992):0.030219,(CRYPMA:0.02957,(OXYSBE:0.061324,((((PTERS1:1e-06,PTERCR:1e-06):1e-06,PTERMU:1e-06):0.009918,(PTERAZ:0.003612,PTEREC:0.008719):0.000728):0.026,(((((MEMEAR:1e-06,MEMECA:0.003057):0.001852,LIJNLA:0.003621):1e-06,MEMEFL:1e-06):1e-06,(MEMEPA:1e-06,MEMELO:1e-06):0.003057):1e-06,MEMEME:0.003056):0.038704):0.002664):0.062315):0.022943):0.040961):0.005401):0.019673,LEEAIN:0.060678):0.004148,((DILLEX:0.003798,DILLSU:0.003815):0.102504,((STROCE:0.031024,(ANACFR:0.073432,(OPILX:0.085075,OCHAAM:0.018505):0.002477):0.009946):0.016898,((((ALANJAJAE:0.000847,ALANSP1:1e-06):0.000767,(ALANJAJ1:0.000848,ALANJAJ2:1e-06):0.000931):0.047525,MASTRO:0.02708):0.011007,((((BARRCU:1e-06,BARRLA:1e-06):0.046975,(SYMPCO:0.00084,(SYMPCR:0.001715,(SYMPSP2:0.001208,SYMPSP1:1e-06):0.00346):0.000868):0.038151):0.002226,(((SAPOXS3:0.001679,((((SAPOXS1:0.000943,SAPOXS2:0.000855):0.001715,MADHKI:1e-06):0.000854,PALAS1:0.001715):1e-06,(PALAS2:0.000855,(((PALACA:0.000856,PALAGU:0.000855):1e-06,PALASE:1e-06):1e-06,PALAEL:0.000855):1e-06):0.001709):0.002605):0.029634,((((SAURSP1:1e-06,SAURSU:1e-06):1e-06,SAURLO:1e-06):0.002637,SAURSP2:1e-06):0.05285,((ARDIS4:0.008278,((ARDIFE:1e-06,ARDIS3:1e-06):0.006933,(ARDIS1:1e-06,ARDIS2:0.000858):0.001737):0.000356):0.101142,((DIOSBO:0.000851,DIOSEL:0.005389):0.003442,(DIOSAR:0.004308,(DIOSSP2:0.000854,(DIOSPE:0.001715,((DIOSFE:0.003471,DIOKO:0.004293):0.002575,(((((DIOSSP4:1e-06,(DIOSSP5:1e-06,DIOSSU:0.000836):2e-05):0.005166,DIOSTO:0.004323):1e-06,(((DIOSOL:0.002232,DIOSSB:0.002047):0.001707,DIOSCL:0.003102):0.001194,DIOSSP3:0.003431):1e-06):1e-06,DIOSBU:0.00279):0.001717,(DIOSLA:0.002572,(DIOSSP1:0.006876,DIOSWA:1e-06):1e-06):0.000861):0.002577):1e-06):0.000857):0.00172):1e-06):0.022369):0.002829):0.00076):0.00088,((ADINAC:1e-06,ADINS1:0.004271):0.02322,THEAX:0.03704):0.003041):0.000639):0.02751,((ILEXCY:0.046761,(((STEMUM:0.002575,STEMMA:0.000852):0.004115,GROMQU:0.007085):0.073077,(GONOSP:1e-06,GONOMI:1e-06):0.034945):0.005987):0.008376,(((ERYCCR:0.002435,(ERYCGL:0.001202,ERYCST:0.006495):0.002185):0.110771,((OLEASP:0.000827,CHIOSP4:0.000881):0.022308,((TEIJSI:0.00607,TEIJCO:0.010367):0.000482,VITEVI:0.0072):0.055039):0.023904):0.001447,((UTANSP:0.098571,(((TABEAN:0.003864,TABEPA:0.004002):0.037248,DYERCO:0.017219):0.014311,NORRMA:0.073967):0.001942):0.00896,((((((PARVSP:0.000853,UROPCO:1e-06):0.001907,(UROPSP3:0.004284,(((UROPSP4:1e-06,UROPSP5:0.00308):0.006089,(UROPS2:0.000847,UROPS1:1e-06):0.002934):0.003109,PLEISP:0.009698):0.000794):0.001528):0.002268,UROPWO:0.002935):0.018074,(LASIRO:0.066866,(SAPRSP:0.043441,((GAERVA:0.043358,PSYCSP:0.04024):0.003766,((PRISSP:1e-06,PRISBE:1e-06):0.005032,RENNEL:0.007012):0.005264):0.008419):0.030032):0.005001):0.020217,GARDLO:0.046892):0.005318,((NEONSP:0.001143,NEONSU:0.001442):0.031957,((CANTCO:0.020284,(((IXORPU:0.000857,IXORSP1:1e-06):0.001691,IXORGL:0.002593):0.007722,('Ixora_sp._MT2':0.000853,IXORSP3:1e-06):0.007101):0.013597):0.003909,(DISCSP:0.014989,((TARESP1:0.00458,TARESP2:1e-06):0.009238,(RUBIX1:0.011218,((AIDISP2:0.000855,AIDISP1:1e-06):0.006894,(GARDEL:0.009442,(PORTCA:0.004099,RUBIX2:0.002811):0.001034):0.00084):0.000862):1e-06):0.000598):0.008241):0.0282):0.00232):0.019925):0.023185):0.022924):0.007347):0.002068):0.015462):0.003879):0.001825):0.038424):0.004828):0.02437):1e-06):0.373822,GNETGN:0.373822);

# Angiosperms
mrca: ANISBE, MAGNGI, fixage=241.71;

name of mrca: ANISBE, MAGNGI, name=Angiosperms;

#Magnoliales: 
mrca: MAGNAS, KNEMSE, minage=171.52;

name of mrca: MAGNAS, KNEMSE, name=Magnoliales_crown;

#Dilleniales
mrca: DILLSU, DILLEX, minage=52.28;

name of mrca: DILLSU, DILLEX, name=Dilleniales_crown;

#Myrtales
mrca: MEMEFL, LANSD, minage=107.92;

name of mrca: MEMEFL, LANSD, name=Myrtales_stem;

#Sapindales
mrca: DYSOS5, SANTOB, minage=70.57;

name of mrca: DYSOS5, SANTOB, name=Sapindales_crown;

#Malvales
mrca: VATINI, AQILMI, minage=33.9;

name of mrca: VATINI, AQILMI, name=Malvales_crown;

#Oxalidales
mrca: ELAENI, CONAS1, minage=90.53;

name of mrca: ELAENI, CONAS1, name=Oxalidales_crown;

#Celastrales
mrca: LOPHSU, SALASP, minage=71.64;

name of mrca: LOPHSU, SALASP, name=Celastrales_crown;

#Malpighiales
mrca: ATUNRA, CTENPA, minage=89.3;

name of mrca: ATUNRA, CTENPA, name=Malpighiales_crown;

#Fagales
mrca: LITHLE, LITHNI, minage=93.5;

name of mrca:  LITHLE, LITHNI, name=Fagales_crown;

#Fabales
mrca: DIALKU, LITHLE, minage=101.05;

name of mrca: DIALKU, LITHLE, name=Fabales_stem;

#Santalales
mrca: OCHAAM, STROCE, minage=90.24;

name of mrca: OCHAAM, STROCE, name=Santales_crown;

#Cornales
mrca: MASTRO, ALANJAJAE, minage=101.41;

name of mrca: MASTR0, ALANJAJAE, name=Cornales_crown;

#Ericales
mrca: DIOSPE, BARRLA, minage=98.72;

name of mrca: DIOSPE, BARRLA, name=Ericales_crown;

#Gentianales
mrca: RENNEL, VITEVI, minage=80.65;

name of mrca: RENNEL, VITEVI, name=Gentianales_stem;

#Lamiales
mrca: CHIOSP4, VITEVI, minage=62.81;

name of mrca: CHIOSP4, VITEVI, name=Lamiales_crown;

#Solanales
mrca: ERYCCR, ERYCGL, minage=73.23;

name of mrca: ERYCCR, ERYCGL, name=Solanales_crown;

#Aquifoliales
mrca: ILEXCY, ERYCCR, minage=99.36;

name of mrca: ILEXCY, ERYCCR, name=Aquifoliales_stem;

#Sapindales-to-Malvales
mrca: AGLARU, VATINI, minage=98.43;

#Celastrales-to-Malpighiales
mrca: LOPHSU, CRATFO, minage=98.87;

#Lamiales-to-Solanales
mrca: ERYCGL, VITEVI, minage=79.96;

#Magnoliaceae
mrca:	MAGNAS, MAGNGI, minage=96.5;
name of mrca: MAGNAS, MAGNGI, name=Magnoliaceae;

#Lauraceae
mrca:	LITSFE, BEILGL, minage=105.8;
name of mrca: LITSFE, BEILGL, name=Lauraceae;

#Rutaceae
mrca:	GLYCMA, GLYCSP, minage=33.9;
name of mrca: GLYCMA, GLYCSP, name=Rutaceae;

#Rhamnaceae
mrca:	ZIZIS1, RHAMSP, minage=48.6;
name of mrca: ZIZIS1, RHAMSP,  name=Rhamnaceae;

#Actinidiaceae	
mrca:	SAURSU, SAURSP2, minage=83.6;
name of mrca: SAURSU, SAURSP2, name=Actinidiaceae;

#Pentaphylacaceae	
mrca:	ADINAC, ADINS1, minage=65.5;
name of mrca: ADINAC, ADINS1, name=Pentaphyllaceae;

#Apocynaceae	
mrca:	DYERCO, TABEPA, minage=37.2;
name of mrca: DYERCO, TABEPA, name=Apocynaceae;

#Oleaceae	
mrca:	CHIOSP4, OLEASP, minage=33.9;
name of mrca: CHIOSP4, OLEASP, name=Oleaceae;

#Eudiocots
mrca: HELIPE, ANISBE, minage=125;
name of mrca: HELIPE, ANISBE, name=Eudicots
